# Supplementary material for: A response prediction model for taxane, cisplatin, and 5-fluorouracil chemotherapy in hypopharyngeal carcinoma
Source: Sci Rep. 2018 Aug 23;8:12675. doi: 10.1038/s41598-018-31027-y (PMC6107664; doi:10.1038/s41598-018-31027-y)
Supplement: Supplementary file 2 — Supplementary table 2 [file 41598_2018_31027_MOESM2_ESM.xlsx]

## Sheet: genelist-new
	1st batch						2nd batch
	logFC	AveExpr	t	P.Value	adj.P.Val	B	logFC	AveExpr	t	P.Value	adj.P.Val	B
C15ORF49	0.534388	4.08589	3.27618	0.00320202	0.9997	-3.78228	-0.371637	4.23795	-1.2699	0.235057	0.999068	-4.56048
C16ORF73	-0.934558	4.77687	-4.11558	0.000395615	0.9997	-3.44452	-0.524086	4.61542	-2.09193	0.0650725	0.999068	-4.42035
C4ORF33	-0.55096	6.85296	-3.22792	0.00360023	0.9997	-3.80233	-0.634325	7.67975	-1.81224	0.102383	0.999068	-4.46878
C9ORF16	-0.668811	6.12269	-3.36311	0.00258979	0.9997	-3.74628	-0.0282184	6.60018	-0.0676815	0.947476	0.999426	-4.67747
CD300LD	0.513268	4.16125	3.17446	0.00409714	0.9997	-3.82457	0.313825	4.57625	1.7281	0.11704	0.999068	-4.4834
CXCR1	-0.626794	5.79857	-3.32786	0.00282296	0.9997	-3.76086	1.07984	6.21988	2.14586	0.0595594	0.999068	-4.41113
CYP2J2	-1.45854	7.10078	-3.33956	0.00274339	0.9997	-3.75602	-0.657408	6.59434	-1.17875	0.267854	0.999068	-4.57475
DCDC1	0.742472	4.1148	4.14947	0.000363106	0.9997	-3.4315	0.000376605	4.6007	0.00138896	0.998921	0.999767	-4.67785
FAM194A	0.419154	3.90305	3.35575	0.00263689	0.9997	-3.74933	0.226926	4.13622	0.982215	0.350922	0.999068	-4.6035
FAM46B	-1.28248	7.93449	-3.20776	0.00378033	0.9997	-3.81071	-0.338467	7.81402	-0.455348	0.659332	0.999068	-4.66069
GABRA2	0.487448	3.71086	3.17808	0.0040615	0.9997	-3.82306	-0.602476	3.76195	-1.81745	0.101533	0.999068	-4.46787
GCLC	0.909227	6.4613	3.56499	0.00157456	0.9997	-3.66336	-0.0732278	6.71519	-0.161333	0.875291	0.999068	-4.67566
GCNT2	0.524206	4.92083	3.35018	0.00267305	0.9997	-3.75163	0.158696	4.91778	0.749486	0.472147	0.999068	-4.63292
HOXB3	0.563672	4.57904	3.38776	0.00243796	0.9997	-3.7361	0.10993	5.10291	0.471874	0.647922	0.999068	-4.65945
HS.164401	0.709747	4.28473	3.24113	0.00348667	0.9997	-3.79684	-0.796977	4.70953	-2.43809	0.0367328	0.999068	-4.36236
HS.538703	0.756224	5.21391	3.46313	0.00202552	0.9997	-3.70506	-0.113718	5.14526	-0.241419	0.814484	0.999068	-4.67296
HS.541600	0.487597	5.10226	3.23774	0.00351547	0.9997	-3.79825	0.216389	5.03021	0.968317	0.357458	0.999068	-4.60541
LACRT	0.778191	3.7331	4.14816	0.000364308	0.9997	-3.432	-0.405553	3.75717	-1.22154	0.252023	0.999068	-4.56811
LOC100128406	0.543018	4.11254	3.41473	0.00228177	0.9997	-3.72498	0.397276	4.6322	2.15722	0.0584573	0.999068	-4.40919
LOC100129112	0.642549	4.30345	3.89459	0.000690948	0.9997	-3.53082	-0.265032	4.88143	-1.45984	0.17736	0.999068	-4.52934
LOC100134400	0.548938	4.09852	3.43649	0.00216286	0.9997	-3.71602	0.114029	4.21838	0.396017	0.701049	0.999068	-4.66481
LOC286187	0.6237	3.7314	3.61076	0.00140542	0.9997	-3.64472	-0.128926	3.76236	-0.572645	0.580501	0.999068	-4.65103
LOC339535	-1.17201	5.35069	-3.40837	0.00231771	0.9997	-3.7276	-0.277927	5.63491	-0.479628	0.642601	0.999068	-4.65886
LOC400099	0.528717	4.29584	3.31916	0.0028836	0.9997	-3.76447	0.146481	4.64202	0.690434	0.506831	0.999068	-4.63941
LOC644480	0.527794	4.09935	3.89476	0.00069065	0.9997	-3.53076	-0.0261002	4.46801	-0.108525	0.915891	0.999068	-4.67686
LOC646920	0.455987	4.73523	3.78029	0.000920573	0.9997	-3.57631	-0.0119329	5.08124	-0.0641806	0.950189	0.999426	-4.6775
MIR1206	0.599049	4.27824	3.37869	0.00249279	0.9997	-3.73985	0.0315849	4.75529	0.127976	0.9009	0.999068	-4.67647
MIR1289-1	0.500643	4.48225	3.83357	0.000805432	0.9997	-3.55504	0.322539	4.66754	1.33399	0.214038	0.999068	-4.55016
NFIA	-0.972091	7.64113	-3.59106	0.00147592	0.9997	-3.65273	0.369168	7.79602	0.758567	0.466951	0.999068	-4.63188
OR8H1	-0.540136	4.30327	-3.7339	0.00103389	0.9997	-3.59492	0.277915	4.65651	1.00087	0.342286	0.999068	-4.60091
PARP16	0.572621	5.98573	3.66191	0.00123743	0.9997	-3.62397	0.0875917	6.45365	0.399137	0.698827	0.999068	-4.66461
PCDHB14	0.468539	4.44228	3.50286	0.00183634	0.9997	-3.68876	-0.0885431	4.66238	-0.542413	0.600323	0.999068	-4.65371
PPP1R3C	-1.5486	6.958	-3.78859	0.000901619	0.9997	-3.57299	2.25997	8.01871	2.00384	0.0751453	0.999068	-4.43552
PRPH	0.543298	4.86082	3.48123	0.00193711	0.9997	-3.69763	0.659571	5.28099	1.50737	0.164998	0.999068	-4.52133
RIMS2	-1.08688	5.04612	-3.65247	0.00126688	0.9997	-3.62779	0.258188	5.10054	0.749264	0.472274	0.999068	-4.63294
RPL21	0.808042	9.4457	3.57465	0.00153726	0.9997	-3.65941	0.144041	9.99145	0.413972	0.688305	0.999068	-4.66362
SFRP1	-1.77668	6.44522	-4.17438	0.000340906	0.9997	-3.42196	-0.229826	6.44144	-0.332484	0.746916	0.999068	-4.66862
SLC29A1	0.505034	6.13416	3.44697	0.00210781	0.9997	-3.71171	0.239656	6.85916	0.55981	0.588872	0.999068	-4.65218
SLC2A13	0.701156	3.84752	4.1302	0.000381251	0.9997	-3.4389	-0.569623	4.14032	-1.6755	0.127157	0.999068	-4.49251
SNORA5A	0.626107	4.21277	3.5539	0.00161845	0.9997	-3.66788	0.404337	4.81952	1.67785	0.126687	0.999068	-4.49211
STX17	-0.449214	5.71819	-3.30813	0.00296228	0.9997	-3.76904	-0.672247	6.16509	-2.41011	0.0384791	0.999068	-4.36693
TMEM34	0.678778	4.39023	4.18575	0.000331232	0.9997	-3.41762	0.29735	4.35016	1.21056	0.256009	0.999068	-4.56983
TSPAN18	0.799913	5.09311	4.00147	0.000527829	0.9997	-3.4888	0.532002	5.19374	1.51001	0.164334	0.999068	-4.52088
USP39	0.488499	8.9557	3.41109	0.00230228	0.9997	-3.72648	0.202485	8.99696	1.0008	0.342319	0.999068	-4.60092
HS.497235	0.486354	4.46419	3.19085	0.00393813	0.9997	-3.81774	-0.145366	4.70429	-0.605578	0.559321	0.999068	-4.64797
LOC441237	0.590822	4.91821	3.22388	0.00363564	0.9997	-3.80401	0.612237	5.00258	1.96178	0.0804621	0.999068	-4.4428
LOC652699	0.355521	4.83311	3.19217	0.00392559	0.9997	-3.8172	-0.146829	5.35426	-0.742423	0.476213	0.999068	-4.63372
LOC728352	0.576514	4.53947	3.20181	0.00383515	0.9997	-3.81318	-0.0233389	4.67543	-0.126861	0.901759	0.999068	-4.6765
TRIM24	0.475155	5.42509	3.17952	0.00404738	0.9997	-3.82246	-0.162282	5.73321	-0.70349	0.49903	0.999068	-4.63801
FREM3	0.608017	4.01797	3.11644	0.00471119	0.9997	-3.84874	-0.0186523	4.03404	-0.0704644	0.94532	0.999426	-4.67743
LOC401237	0.459039	4.91529	3.12777	0.00458463	0.9997	-3.84401	0.466658	4.96128	2.35179	0.0423878	0.999068	-4.37652
MIR518E	0.463582	4.15833	3.13908	0.00446168	0.9997	-3.8393	0.0518297	4.16845	0.223399	0.828068	0.999068	-4.67366
MTPAP	0.453786	4.34904	3.16233	0.00421874	0.9997	-3.82962	0.23447	4.81476	1.02432	0.331658	0.999068	-4.59761
RAB3B	0.819809	4.59732	3.06719	0.00530096	0.9997	-3.86927	0.295394	4.79144	0.629519	0.544204	0.999068	-4.64565
RIPK4	-0.800953	8.52864	-3.12492	0.00461617	0.9997	-3.8452	0.0358294	7.81944	0.0636863	0.950572	0.999426	-4.67751
SNORD55	0.454257	5.2043	3.13213	0.00453687	0.9997	-3.8422	0.278853	5.44399	0.822567	0.431395	0.999068	-4.62431
TRIM47	-0.744411	7.52429	-3.17751	0.00406704	0.9997	-3.8233	-0.0104557	7.97022	-0.0275117	0.978635	0.999767	-4.67779
UPK1A	-0.928165	4.93543	-3.13198	0.00453847	0.9997	-3.84226	0.451135	5.20934	1.01401	0.3363	0.999068	-4.59906
B3GNT3	-0.957177	5.71323	-3.08762	0.00504818	0.9997	-3.86075	0.0944402	5.93311	0.200631	0.845318	0.999068	-4.67447
C11ORF44	-0.665814	4.48135	-3.14525	0.00439588	0.9997	-3.83673	0.222595	4.67368	0.617263	0.551913	0.999068	-4.64684
CHRNA9	0.413436	4.1142	3.0768	0.00518052	0.9997	-3.86526	-0.0524703	4.44741	-0.28474	0.7821	0.999068	-4.67106
KRTCAP3	0.932484	8.5732	3.1062	0.00482829	0.9997	-3.853	0.757107	8.37249	0.856767	0.413163	0.999068	-4.62007
LOC100133055	0.564014	6.37886	3.12577	0.00460676	0.9997	-3.84485	0.136541	6.48293	0.331772	0.747437	0.999068	-4.66866
LOC401860	0.477125	4.43818	3.12546	0.00461019	0.9997	-3.84498	0.0708867	4.78308	0.382933	0.710399	0.999068	-4.66564
LOC646509	0.469066	4.85661	3.11007	0.00478366	0.9997	-3.85139	0.0614256	4.8103	0.320143	0.755955	0.999068	-4.66928
LOC650227	0.41876	4.62565	3.15272	0.00431756	0.9997	-3.83362	0.176686	4.76616	0.844296	0.419749	0.999068	-4.62163
TFRC	0.820302	11.7949	3.07361	0.00522024	0.9997	-3.86659	0.0619441	11.8591	0.128486	0.900508	0.999068	-4.67646
LOC441347	0.49324	4.24704	3.12602	0.00460399	0.9997	-3.84474	0.135922	4.77195	0.650992	0.530848	0.999068	-4.6435
PROK2	0.960147	5.45943	3.16712	0.00417032	0.9997	-3.82762	1.33313	6.87367	1.16411	0.273452	0.999068	-4.57699
WNT5B	-0.438543	4.85626	-3.02269	0.00589434	0.9997	-3.88783	-0.26438	5.0258	-0.681042	0.512489	0.999068	-4.6404
KRBA1	0.639894	7.75474	3.05934	0.00540134	0.9997	-3.87254	-0.655596	7.96823	-2.14949	0.0592056	0.999068	-4.41051
LOC644733	-0.620726	5.64734	-2.97008	0.00667793	0.9997	-3.90977	0.381305	5.48229	1.54662	0.155364	0.999068	-4.51466
LOC730274	0.619629	5.13579	3.03187	0.00576692	0.9997	-3.884	0.121203	5.24266	0.351351	0.733176	0.999068	-4.66755
PNRC1	0.605545	4.13255	2.96414	0.00677243	0.9997	-3.91225	-0.0522133	4.44276	-0.270073	0.793018	0.999068	-4.67174
CCDC53	-0.573372	8.81269	-2.94789	0.00703765	0.9997	-3.91903	-0.193884	10.1312	-0.659564	0.525572	0.999068	-4.64263
CLIC3	-1.65837	7.8949	-3.01651	0.00598167	0.9997	-3.89041	0.115104	8.44246	0.0965048	0.925173	0.999068	-4.67707
GMCL1	0.474866	5.82219	3.00928	0.00608525	0.9997	-3.89342	0.32608	6.23633	1.49747	0.167509	0.999068	-4.523
AKAP3	-0.391127	4.03098	-3.02598	0.00584835	0.9997	-3.88646	-0.0974493	4.3771	-0.516485	0.617605	0.999068	-4.6559
CDH23	0.357866	4.51356	2.95672	0.0068924	0.9997	-3.91535	-0.600607	5.23511	-1.39663	0.195046	0.999068	-4.53988
ZNF232	0.424588	6.39284	2.99302	0.00632478	0.9997	-3.90021	-0.0916912	6.68213	-0.345779	0.737223	0.999068	-4.66787
C17ORF77	0.61094	3.59566	2.93279	0.00729272	0.9997	-3.92533	0.524849	3.46799	1.63644	0.135175	0.999068	-4.49926
FAM136B	0.566336	5.92076	2.96225	0.00680284	0.9997	-3.91304	0.384046	6.31404	1.90068	0.0888245	0.999068	-4.4534
FIP1L1	0.313053	6.0299	2.92973	0.00734543	0.9997	-3.9266	-0.311472	6.17037	-1.11392	0.293348	0.999068	-4.58456
GUCA1B	0.370143	5.04742	2.94595	0.00706981	0.9997	-3.91984	0.126304	5.63104	0.670159	0.519093	0.999068	-4.64154
NUDT19	0.511159	4.74075	2.9115	0.00766747	0.9997	-3.9342	-0.215938	5.16349	-0.794607	0.446698	0.999068	-4.62767
TTC39C	0.492443	7.02427	2.93536	0.00724866	0.9997	-3.92425	0.39085	6.98885	1.32117	0.21811	0.999068	-4.55224
UBXN7	0.523097	4.80694	2.94244	0.00712866	0.9997	-3.9213	-0.161525	5.13176	-0.88538	0.398326	0.999068	-4.61643
C19ORF45	0.475098	4.09477	2.95894	0.00685632	0.9997	-3.91442	-0.519303	4.4895	-2.70773	0.023469	0.999068	-4.31977
CREM	0.405153	4.09006	2.89936	0.00788937	0.9997	-3.93926	-0.177216	4.71993	-0.46866	0.650133	0.999068	-4.6597
ECM1	-1.21088	8.75791	-2.97431	0.00661152	0.9997	-3.90801	0.75829	9.16109	1.42263	0.187597	0.999068	-4.53556
EDN1	0.800866	7.874	2.95699	0.00688789	0.9997	-3.91523	-0.124642	8.47448	-0.186264	0.856248	0.999068	-4.67493
GPX6	0.401483	4.18423	2.97949	0.00653094	0.9997	-3.90585	-0.00178059	4.50586	-0.0105771	0.991785	0.999767	-4.67784
LOC729985	0.528489	5.91413	2.96865	0.00670059	0.9997	-3.91037	-0.0995117	5.64384	-0.242198	0.813898	0.999068	-4.67293
LOC654085	0.419639	4.66224	2.94916	0.00701644	0.9997	-3.9185	-0.319757	4.26668	-0.947421	0.367455	0.999068	-4.60825
LOC728716	0.376254	4.19887	2.92764	0.00738174	0.9997	-3.92747	0.0445137	4.4335	0.254653	0.804548	0.999068	-4.67241
MIR1322	0.550284	3.93921	2.92249	0.0074718	0.9997	-3.92962	0.229517	4.55977	1.14982	0.279005	0.999068	-4.57917
MIR670	0.585715	3.84247	2.90079	0.00786291	0.9997	-3.93866	-0.453659	4.16262	-1.32423	0.217134	0.999068	-4.55174
NFE2L3	0.484167	6.1512	2.85865	0.00867881	0.9997	-3.95622	0.499673	6.75462	1.40247	0.193351	0.999068	-4.53891
C1ORF175	-0.546564	4.89055	-2.84673	0.00892374	0.9997	-3.96118	0.286715	5.02152	0.901168	0.390301	0.999068	-4.61439
DNAJC24	-0.426511	6.58706	-2.91933	0.00752752	0.9997	-3.93093	-0.351521	7.16211	-1.30598	0.223021	0.999068	-4.55469
FPR1	0.854117	6.24391	2.80228	0.00989646	0.9997	-3.97966	0.744137	7.60403	0.960097	0.361367	0.999068	-4.60653
LILRA5	0.432907	4.92629	2.87345	0.00838354	0.9997	-3.95005	0.233981	5.49316	0.726161	0.485662	0.999068	-4.63553
LOC100129950	0.442531	4.33147	2.86964	0.00845858	0.9997	-3.95164	0.194839	4.70217	1.09205	0.302366	0.999068	-4.58781
LOC392437	1.13022	10.2758	2.90864	0.00771923	0.9997	-3.93539	-0.211742	11.9905	-0.46142	0.655129	0.999068	-4.66024
LOC441484	0.367074	5.03399	2.86134	0.00862431	0.9997	-3.95509	0.00424251	5.31812	0.0246856	0.980829	0.999767	-4.6778
LOC646358	0.445879	4.36847	2.91956	0.00752347	0.9997	-3.93084	-0.305667	4.67116	-0.796274	0.445776	0.999068	-4.62747
LOC648603	0.487582	3.90424	2.83235	0.00922814	0.9997	-3.96716	-0.201691	4.51292	-0.711938	0.494022	0.999068	-4.63709
POLR2E	0.441772	5.84358	2.90082	0.00786245	0.9997	-3.93865	0.339869	6.05963	1.09215	0.302324	0.999068	-4.58779
STC2	1.03199	7.49749	2.84367	0.00898771	0.9997	-3.96245	0.436179	7.98111	0.481507	0.641315	0.999068	-4.65871
APOA1	0.346034	7.27543	2.85844	0.00868313	0.9997	-3.9563	0.170642	7.59548	1.08095	0.307025	0.999068	-4.58944
CCL11	0.575878	4.57079	2.86233	0.00860447	0.9997	-3.95468	0.0427876	5.0533	0.128138	0.900776	0.999068	-4.67647
FCN3	0.603782	5.43934	2.86059	0.00863955	0.9997	-3.95541	0.366588	5.63479	0.662465	0.523793	0.999068	-4.64233
HS.516049	0.539747	4.27147	2.8258	0.00936985	0.9997	-3.96988	0.00696593	4.63125	0.038067	0.970441	0.999767	-4.67773
HS.583801	0.617687	3.91049	2.84769	0.00890371	0.9997	-3.96078	-0.436837	4.2656	-1.82356	0.100545	0.999068	-4.46681
IQGAP3	-0.82222	5.67263	-2.80237	0.00989441	0.9997	-3.97962	0.378733	5.88815	0.736415	0.47969	0.999068	-4.63439
LOC647322	-0.901195	5.1312	-2.84835	0.00889008	0.9997	-3.9605	0.212758	4.80414	0.902983	0.389385	0.999068	-4.61415
NHEDC2	0.42522	4.50939	2.89221	0.00802289	0.9997	-3.94224	-0.0795751	5.00632	-0.511587	0.620898	0.999068	-4.65631
OR10Q1	0.428535	4.18393	2.88771	0.00810799	0.9997	-3.94411	0.233824	4.44664	1.28646	0.229466	0.999068	-4.55783
SLCO3A1	0.452898	5.81259	2.88562	0.00814789	0.9997	-3.94499	0.139957	6.30523	0.363643	0.724277	0.999068	-4.66683
STK39	-0.814318	8.53558	-2.89615	0.00794903	0.9997	-3.9406	0.17259	8.77913	0.673139	0.51728	0.999068	-4.64123
CSN1S2B	0.396429	4.02194	2.87134	0.00842503	0.9997	-3.95093	-0.551123	4.30066	-2.62255	0.0270357	0.999068	-4.33294
DDAH1	0.622883	6.13237	2.87045	0.00844259	0.9997	-3.9513	0.550234	7.0395	1.17368	0.269784	0.999068	-4.57553
ELFN1	0.370009	4.25466	2.82944	0.00929091	0.9997	-3.96837	0.272514	4.48663	1.26801	0.2357	0.999068	-4.56078
FTHL12	0.672122	11.1034	2.76147	0.0108772	0.9997	-3.99661	-0.332422	12.6579	-0.836915	0.423681	0.999068	-4.62254
FUT6	-0.704507	6.62575	-2.80229	0.00989623	0.9997	-3.97966	0.439163	6.73731	1.42259	0.187607	0.999068	-4.53557
HS.208623	-0.371197	5.48455	-2.8659	0.00853291	0.9997	-3.9532	-0.0752138	5.71491	-0.354576	0.730837	0.999068	-4.66736
HS.576106	0.575704	6.71357	2.80338	0.00987119	0.9997	-3.9792	-0.0474484	7.80427	-0.0933083	0.927643	0.999068	-4.67712
KRT4	-1.41528	5.78335	-2.84137	0.00903607	0.9997	-3.96341	0.684727	5.58284	0.757351	0.467644	0.999068	-4.63202
KRT78	-2.0154	6.69393	-2.84013	0.00906223	0.9997	-3.96392	0.735085	6.47005	0.494624	0.632371	0.999068	-4.65768
KRTAP13-1	0.433968	4.11386	2.82054	0.0094854	0.9997	-3.97207	0.201643	4.37113	0.874716	0.403811	0.999068	-4.6178
LOC220429	0.485661	4.31355	2.87865	0.00828211	0.9997	-3.94789	0.0766259	4.89445	0.483367	0.640043	0.999068	-4.65857
LOC402509	0.783494	5.67009	2.81813	0.00953865	0.9997	-3.97307	0.180616	5.09785	0.512244	0.620456	0.999068	-4.65625
LOC441455	0.764539	6.45543	2.83674	0.00913423	0.9997	-3.96534	0.0181781	5.75234	0.0632516	0.950908	0.999426	-4.67751
LOC648398	0.411656	4.3174	2.83533	0.00916421	0.9997	-3.96592	0.124057	4.71461	0.540923	0.60131	0.999068	-4.65384
LOC732428	0.572458	4.15043	2.84603	0.00893845	0.9997	-3.96147	0.02318	4.47125	0.110215	0.914587	0.999068	-4.67683
MRPL21	0.871616	9.06148	2.84345	0.00899231	0.9997	-3.96254	0.266451	8.89953	0.591088	0.568586	0.999068	-4.64933
MYOM3	-0.837873	4.80726	-2.82731	0.00933708	0.9997	-3.96926	-1.30856	5.51908	-2.3308	0.0438878	0.999068	-4.37999
TRAF3IP1	0.471409	5.45115	2.87174	0.00841706	0.9997	-3.95076	-0.208341	5.30665	-1.17265	0.270174	0.999068	-4.57568
AADAC	0.491181	5.95175	2.80257	0.00988977	0.9997	-3.97954	0.0957105	6.26499	0.33373	0.746006	0.999068	-4.66855
ABCC4	0.475306	6.67896	2.86303	0.00859039	0.9997	-3.95439	-0.0464034	7.24139	-0.132364	0.897524	0.999068	-4.67638
FLJ44881	-0.469485	4.20782	-2.77247	0.010604	0.9997	-3.99204	-0.131035	4.48868	-0.78911	0.449749	0.999068	-4.62832
FPR2	0.513941	4.24266	2.75508	0.0110387	0.9997	-3.99926	0.810418	5.15559	1.98654	0.0772908	0.999068	-4.43851
HS.546047	0.665045	5.48655	2.76498	0.0107892	0.9997	-3.99515	-0.152416	5.13638	-0.334504	0.74544	0.999068	-4.6685
HS.571245	0.449054	6.65157	2.72982	0.0117003	0.9997	-4.00973	0.453485	6.28099	1.30664	0.222806	0.999068	-4.55459
LOC644065	0.444487	4.28172	2.66044	0.0137141	0.9997	-4.03841	-0.167943	4.66636	-0.74927	0.472271	0.999068	-4.63294
LOC652669	0.973673	6.12215	2.86045	0.00864245	0.9997	-3.95547	-0.321177	5.54616	-0.538493	0.60292	0.999068	-4.65405
LOC731950	0.293667	5.72182	2.84904	0.00887585	0.9997	-3.96022	0.211548	5.89585	1.08916	0.303572	0.999068	-4.58823
MAB21L1	0.418786	4.3925	2.82646	0.00935561	0.9997	-3.96961	-0.257476	4.65212	-0.896293	0.392766	0.999068	-4.61502
RABEP1	0.547951	8.33774	2.83565	0.00915728	0.9997	-3.96579	-0.203113	8.95696	-0.469471	0.649575	0.999068	-4.65963
SLC22A15	-0.575248	5.97899	-2.76998	0.0106654	0.9997	-3.99308	-0.446185	6.66572	-0.864653	0.409036	0.999068	-4.61908
STX12	-0.346828	7.55678	-2.76691	0.0107413	0.9997	-3.99435	-0.226225	8.29159	-0.69205	0.505862	0.999068	-4.63924
TPMT	0.448422	8.97257	2.74307	0.0113488	0.9997	-4.00424	-0.183028	9.01135	-0.602488	0.56129	0.999068	-4.64826
WARS2	1.06467	5.23508	2.78514	0.0102977	0.9997	-3.98678	-0.238521	5.21195	-0.573121	0.580192	0.999068	-4.65099
ALX1	-0.574316	5.90099	-2.77596	0.0105188	0.9997	-3.99059	-0.7056	5.77018	-3.23906	0.00978408	0.999068	-4.24422
ARID3B	0.457583	7.4963	2.81055	0.00970822	0.9997	-3.97623	0.889342	7.33701	2.97148	0.015168	0.999068	-4.28081
BCAT1	1.14124	7.43553	2.65764	0.0138019	0.9997	-4.03956	-0.413155	8.75043	-0.487775	0.637033	0.999068	-4.65822
C12ORF51	-0.454876	7.80808	-2.69199	0.0127609	0.9997	-4.02538	0.35223	7.82514	1.24865	0.242392	0.999068	-4.56385
CCL3L1	0.849494	6.06867	2.64041	0.0143535	0.9997	-4.04667	0.6575	7.33017	0.731513	0.482539	0.999068	-4.63494
CRIM2	-0.461171	4.09716	-2.77096	0.0106413	0.9997	-3.99267	-0.305252	4.56708	-1.44291	0.181957	0.999068	-4.53218
CRNN	-2.88451	8.269	-2.55354	0.0174636	0.9997	-4.08234	1.42548	7.07339	0.646988	0.533324	0.999068	-4.64391
EPR1	0.512445	4.65238	2.78198	0.0103733	0.9997	-3.98809	-0.167347	4.71922	-0.690574	0.506747	0.999068	-4.6394
FAM90A13	0.490238	3.81955	2.68715	0.0129031	0.9997	-4.02738	0.137885	4.50854	0.517015	0.617249	0.999068	-4.65586
FTH1	0.679628	8.71029	2.68922	0.012842	0.9997	-4.02652	0.00245773	9.68485	0.0051399	0.996008	0.999767	-4.67785
GATS	0.874254	7.45049	2.73398	0.0115887	0.9997	-4.008	1.44073	7.06196	3.27949	0.00916187	0.999068	-4.23896
GPC3	1.84804	6.36824	2.73023	0.0116893	0.9997	-4.00956	1.11853	5.61233	1.02068	0.333291	0.999068	-4.59812
KIAA0460	-0.494075	6.0815	-2.63756	0.0144468	0.9997	-4.04784	0.202803	7.26685	0.695269	0.503933	0.999068	-4.63889
LOC100129077	0.434888	4.10593	2.6896	0.0128309	0.9997	-4.02637	0.0919443	4.5536	0.510798	0.621429	0.999068	-4.65637
LOC643197	0.507654	4.2393	2.73674	0.0115152	0.9997	-4.00686	0.1691	4.74673	0.648451	0.532419	0.999068	-4.64376
LOC644117	0.48967	4.52454	2.80289	0.00988251	0.9997	-3.97941	-0.169075	4.57008	-1.094	0.301553	0.999068	-4.58752
LOC647006	0.505084	4.0211	2.7486	0.011205	0.9997	-4.00194	0.127065	4.36395	0.626432	0.54614	0.999068	-4.64595
LOC649823	0.474349	4.43847	2.79371	0.0100952	0.9997	-3.98322	-0.11515	4.77756	-0.725324	0.486151	0.999068	-4.63562
LOC652763	0.408304	4.35263	2.76546	0.0107773	0.9997	-3.99495	0.29144	4.8026	1.64976	0.132391	0.999068	-4.49696
LOC729708	-1.38784	10.0958	-2.70622	0.0123517	0.9997	-4.0195	0.653374	11.287	0.724071	0.486884	0.999068	-4.63576
LOC729854	0.356489	4.20323	2.78216	0.0103689	0.9997	-3.98802	-0.0634924	4.57105	-0.24197	0.814069	0.999068	-4.67294
MIR802	0.437817	3.90057	2.75628	0.0110081	0.9997	-3.99876	0.0542384	4.15472	0.183804	0.858123	0.999068	-4.67501
MYNN	0.358397	6.05273	2.73338	0.0116049	0.9997	-4.00825	-0.171384	6.48473	-0.418223	0.685302	0.999068	-4.66333
MYO1G	-1.24301	7.49109	-2.87106	0.00843049	0.9997	-3.95105	0.949534	8.51872	1.73956	0.114936	0.999068	-4.48141
NEUROD6	0.471281	4.0908	2.7402	0.0114241	0.9997	-4.00543	-0.469017	4.10633	-1.76633	0.110156	0.999068	-4.47676
OSM	0.598747	6.12203	2.76019	0.0109094	0.9997	-3.99714	0.454586	7.07988	0.655156	0.528281	0.999068	-4.64308
OTX1	0.745317	4.67439	2.6668	0.0135167	0.9997	-4.03578	0.12498	4.64691	0.364753	0.723475	0.999068	-4.66676
PAPD1	0.443447	7.95533	2.78276	0.0103546	0.9997	-3.98777	-0.0623287	8.26582	-0.22438	0.827327	0.999068	-4.67362
PTH2R	-1.42793	5.99576	-2.57947	0.0164751	0.9997	-4.07172	-0.344751	5.7227	-0.528293	0.609703	0.999068	-4.65491
PTPLAD1	0.417214	8.45128	2.75131	0.0111352	0.9997	-4.00082	-0.128922	8.94139	-0.46172	0.654922	0.999068	-4.66022
RSL24D1	0.433393	10.6446	2.80379	0.00986174	0.9997	-3.97903	-0.120227	11.4401	-0.52288	0.613319	0.999068	-4.65537
SERPINA13	0.456332	3.84027	2.67917	0.0131406	0.9997	-4.03068	-0.363732	3.77133	-1.61287	0.140231	0.999068	-4.50331
TSPYL1	-0.495955	8.5253	-2.77418	0.0105623	0.9997	-3.99133	-0.0436996	9.19726	-0.155116	0.880053	0.999068	-4.67582
TSSC4	0.377201	8.58492	2.73	0.0116954	0.9997	-4.00965	-0.308605	8.61535	-1.63765	0.13492	0.999068	-4.49905
YIPF2	0.475957	5.59901	2.66227	0.0136569	0.9997	-4.03765	-0.304605	5.27458	-0.763051	0.464399	0.999068	-4.63136
ACBD5	0.328712	4.14398	2.73233	0.0116329	0.9997	-4.00869	-0.249227	4.33383	-1.37501	0.201431	0.999068	-4.54345
AQP3	-1.81151	7.24845	-2.72207	0.0119104	0.9997	-4.01293	-0.563874	7.42771	-0.731903	0.482312	0.999068	-4.63489
ASNS	0.554069	8.80611	2.56182	0.0171419	0.9997	-4.07895	0.998756	9.36383	2.89638	0.0171694	0.999068	-4.29161
C6ORF108	0.425936	6.72246	2.65411	0.0139132	0.9997	-4.04102	0.106403	6.93695	0.694874	0.50417	0.999068	-4.63894
CCL26	0.788783	5.65681	2.70688	0.012333	0.9997	-4.01922	-0.107699	5.55024	-0.280462	0.785279	0.999068	-4.67126
CCL3	0.879798	6.48809	2.59679	0.015844	0.9997	-4.06461	0.655831	7.918	0.710162	0.495072	0.999068	-4.63729
CDC42EP3	0.480468	4.34159	2.71849	0.0120088	0.9997	-4.01442	-0.160287	5.09356	-0.780874	0.454346	0.999068	-4.62929
CEACAM7	-1.19163	4.79093	-2.44671	0.022148	0.9997	-4.12582	-0.258184	4.83144	-0.404108	0.695294	0.999068	-4.66428
EIF3C	0.368347	5.67881	2.68965	0.0128294	0.9997	-4.02635	-0.0871514	5.41964	-0.403046	0.696048	0.999068	-4.66435
H2AFJ	-0.52911	7.64314	-2.72388	0.0118611	0.9997	-4.01219	0.338728	8.1426	1.2627	0.237522	0.999068	-4.56162
HNF4G	0.435473	4.22668	2.69187	0.0127643	0.9997	-4.02543	-0.031584	4.41382	-0.0870204	0.932505	0.999068	-4.67721
HS.564884	0.546467	4.22579	2.51436	0.0190627	0.9997	-4.09834	-0.156723	4.45479	-0.458295	0.65729	0.999068	-4.66047
HS.72367	0.499999	4.68402	2.65403	0.0139159	0.9997	-4.04105	-0.345178	4.89429	-1.22401	0.251134	0.999068	-4.56773
LBR	0.438286	5.39879	2.58903	0.0161238	0.9997	-4.06779	0.0909745	5.33931	0.348243	0.735433	0.999068	-4.66773
LOC100128564	0.403364	4.2898	2.61139	0.0153297	0.9997	-4.05861	-0.0712078	4.39259	-0.391437	0.704316	0.999068	-4.6651
LOC100128765	0.406245	4.23012	2.60899	0.0154132	0.9997	-4.0596	-0.0493815	4.68992	-0.304018	0.767825	0.999068	-4.67012
LOC388117	0.340389	4.13659	2.70683	0.0123346	0.9997	-4.01925	-0.0431079	4.6188	-0.222586	0.828683	0.999068	-4.67369
LOC646576	0.521727	4.52809	2.79343	0.0101018	0.9997	-3.98334	-0.196284	4.9081	-0.683709	0.510879	0.999068	-4.64012
LOC649431	-0.413466	4.42615	-2.61762	0.0151151	0.9997	-4.05605	-0.0307306	4.50691	-0.115324	0.910647	0.999068	-4.67673
LOC649853	0.725436	5.61877	2.53794	0.0180846	0.9997	-4.08871	-0.0062154	5.34313	-0.0140426	0.989093	0.999767	-4.67784
LOC652460	0.494661	4.32007	2.62803	0.0147627	0.9997	-4.05176	0.0568405	4.55645	0.269078	0.79376	0.999068	-4.67178
MUC21	-1.2237	5.21476	-2.48322	0.0204298	0.9997	-4.11101	0.887155	5.36631	0.935791	0.373106	0.999068	-4.60981
NANS	-0.476692	8.02616	-2.72953	0.0117079	0.9997	-4.00984	-0.679737	8.54922	-2.75746	0.0216103	0.999068	-4.31221
PEMT	0.360718	5.72042	2.60884	0.0154185	0.9997	-4.05966	-0.211322	5.87688	-1.22277	0.251578	0.999068	-4.56792
PLD6	0.478577	6.60878	2.65367	0.0139271	0.9997	-4.0412	0.467299	6.86099	1.09384	0.30162	0.999068	-4.58754
SCN3B	0.541884	4.35477	2.69485	0.0126777	0.9997	-4.0242	-0.192988	4.59259	-0.858243	0.412389	0.999068	-4.61988
SEC11A	0.459191	10.656	2.74911	0.0111919	0.9997	-4.00173	0.0619958	11.3611	0.252958	0.805819	0.999068	-4.67248
SNORD16	0.544248	5.67019	2.5469	0.0177256	0.9997	-4.08505	0.124372	5.81286	0.356511	0.729434	0.999068	-4.66725
STARD10	-0.75087	9.00549	-2.65989	0.0137314	0.9997	-4.03864	-0.0442241	9.72178	-0.0583255	0.954727	0.999718	-4.67757
TEP1	-0.576509	4.55435	-2.73401	0.0115881	0.9997	-4.00799	0.129589	4.79135	0.806765	0.44	0.999068	-4.62622
TM7SF3	-0.502065	8.531	-2.66458	0.0135854	0.9997	-4.0367	1.21432	9.42702	1.87174	0.0930648	0.999068	-4.45843
TRIB3	0.822999	8.2984	2.52562	0.0185897	0.9997	-4.09375	0.215875	8.74204	0.45441	0.659983	0.999068	-4.66076
WIBG	-0.440451	7.93923	-2.8163	0.00957921	0.9997	-3.97383	0.63196	8.58657	2.75958	0.0215344	0.999068	-4.31189
ZNF185	-0.993771	9.98127	-2.74328	0.0113432	0.9997	-4.00415	0.200857	10.4563	0.242044	0.814014	0.999068	-4.67293
ZNF746	0.516109	8.21573	2.76168	0.0108719	0.9997	-3.99652	-0.201901	7.75834	-0.905391	0.388174	0.999068	-4.61383
ADCK2	0.584937	8.64325	2.68798	0.0128784	0.9997	-4.02704	-0.099639	8.21907	-0.344983	0.737802	0.999068	-4.66792
AHRR	0.574857	4.00954	2.53426	0.0182343	0.9997	-4.09022	-0.291412	4.33237	-0.709825	0.495271	0.999068	-4.63732
ANXA9	-1.11816	4.48957	-2.45999	0.0215078	0.9997	-4.12044	1.23843	4.94879	1.30088	0.224691	0.999068	-4.55552
ARF3	-0.352619	8.83046	-2.62483	0.0148703	0.9997	-4.05308	-0.282443	9.17904	-1.00514	0.340335	0.999068	-4.60031
BARX2	-1.03697	5.87724	-2.31358	0.0296054	0.9997	-4.17926	0.379194	5.96224	0.587539	0.570868	0.999068	-4.64966
C16ORF55	0.370344	4.81556	2.52579	0.0185828	0.9997	-4.09368	0.0156614	5.90232	0.0644177	0.950005	0.999426	-4.6775
C1ORF113	0.520367	4.57578	2.70519	0.0123811	0.9997	-4.01992	0.668957	4.67082	1.62943	0.136663	0.999068	-4.50046
C9ORF164	-0.737573	5.25971	-2.65282	0.0139542	0.9997	-4.04155	0.639943	5.44957	1.12525	0.288762	0.999068	-4.58287
CIB3	0.408937	3.92492	2.60964	0.0153904	0.9997	-4.05933	-0.385427	3.87251	-1.08212	0.306531	0.999068	-4.58927
DCP1B	-0.424735	4.99241	-2.72165	0.0119219	0.9997	-4.01311	0.0603442	5.64989	0.169919	0.868723	0.999068	-4.67542
DHCR24	-0.560387	9.87872	-2.54998	0.0176036	0.9997	-4.08379	0.436159	9.9751	1.28132	0.231189	0.999068	-4.55865
DIDO1	-0.310464	5.66666	-2.57485	0.0166473	0.9997	-4.07361	-0.105146	5.64806	-0.436291	0.672606	0.999068	-4.66207
EIF5A2	0.385607	5.24232	2.40407	0.0243231	0.9997	-4.14303	-0.474283	6.2204	-1.78671	0.10664	0.999068	-4.47322
FTHL3	0.571437	9.40694	2.56072	0.0171845	0.9997	-4.0794	-0.187702	10.5883	-0.346642	0.736596	0.999068	-4.66782
GPX4	0.404042	11.326	2.61758	0.0151166	0.9997	-4.05607	0.259477	11.5476	0.641171	0.536933	0.999068	-4.64449
HMX1	0.51883	3.88473	2.67131	0.0133786	0.9997	-4.03392	0.610527	4.284	1.9414	0.0831651	0.999068	-4.44633
HS.129546	0.443676	4.34018	2.60742	0.0154679	0.9997	-4.06024	0.123903	4.75734	0.631316	0.543078	0.999068	-4.64547
HS.571901	0.42313	4.38844	2.66779	0.0134862	0.9997	-4.03537	0.20619	4.7354	1.0698	0.311759	0.999068	-4.59107
LANCL1	-0.517045	8.93232	-2.58144	0.0164021	0.9997	-4.07091	0.060886	9.26117	0.189229	0.85399	0.999068	-4.67484
LOC100129908	0.447464	4.89017	2.64745	0.0141256	0.9997	-4.04376	0.282024	4.83925	1.06419	0.314166	0.999068	-4.59188
LOC100134173	0.446857	4.27994	2.57903	0.0164913	0.9997	-4.0719	0.0778253	4.58257	0.297002	0.77301	0.999068	-4.67047
LOC442096	0.527613	4.06008	2.54147	0.0179423	0.9997	-4.08727	0.221345	4.48344	0.672328	0.517773	0.999068	-4.64131
LOC641699	0.485848	4.34692	2.66844	0.0134662	0.9997	-4.03511	-0.0446451	4.46721	-0.244372	0.812264	0.999068	-4.67284
LOC642160	0.302046	4.33599	2.55914	0.0172454	0.9997	-4.08004	0.0563636	4.51885	0.235626	0.818844	0.999068	-4.67319
LOC645992	0.479373	4.38977	2.71809	0.0120198	0.9997	-4.01458	-0.136195	4.61545	-0.545997	0.597955	0.999068	-4.6534
LOC649037	0.436701	4.08707	2.59996	0.0157311	0.9997	-4.06331	0.0534169	4.61598	0.230724	0.822539	0.999068	-4.67338
LOC652102	-1.83876	6.35583	-2.44823	0.0220739	0.9997	-4.12521	-0.897878	6.07579	-0.880837	0.400656	0.999068	-4.61701
LOC653156	0.781209	7.88817	2.58116	0.0164122	0.9997	-4.07102	-0.199748	12.5381	-0.711684	0.494172	0.999068	-4.63712
LOC654256	0.454135	4.27242	2.54115	0.0179553	0.9997	-4.0874	0.422684	4.7861	1.28721	0.229216	0.999068	-4.55771
LOC729378	0.421715	4.66699	2.65486	0.0138897	0.9997	-4.04071	0.23205	4.96998	0.83852	0.422824	0.999068	-4.62235
LOC730005	0.327446	4.19767	2.76798	0.0107149	0.9997	-3.99391	-0.287387	4.66788	-1.58491	0.146449	0.999068	-4.50811
LOC730996	0.429926	5.07105	2.60287	0.015628	0.9997	-4.06211	-0.280927	5.26223	-1.54955	0.154665	0.999068	-4.51416
MIR629	0.527869	3.88571	2.40939	0.0240415	0.9997	-4.14089	0.112519	4.53339	0.586483	0.571548	0.999068	-4.64976
ODC1	1.25423	11.3702	2.41538	0.0237278	0.9997	-4.13848	0.685509	11.2888	0.80198	0.442628	0.999068	-4.62679
OR52E6	0.436405	4.52633	2.66724	0.0135032	0.9997	-4.0356	0.203122	4.86162	1.12657	0.288229	0.999068	-4.58267
PFKFB2	0.385365	5.17219	2.62239	0.0149528	0.9997	-4.05409	0.0216394	5.38989	0.0976852	0.924261	0.999068	-4.67705
PLA2G5	0.345572	4.25431	2.70003	0.0125283	0.9997	-4.02206	-0.267976	4.69996	-1.00824	0.33892	0.999068	-4.59988
PTDSS1	0.482115	10.2024	2.54139	0.0179457	0.9997	-4.08731	0.579842	10.3888	2.30843	0.0455443	0.999068	-4.38371
PTH2	-0.750955	5.20502	-2.49795	0.0197719	0.9997	-4.10502	-0.197232	5.11183	-0.580881	0.575163	0.999068	-4.65028
SLC27A5	0.902843	6.47211	2.41122	0.0239449	0.9997	-4.14015	1.1882	5.87014	2.96356	0.0153672	0.999068	-4.28193
SLC29A4	0.797181	5.70967	2.60574	0.0155269	0.9997	-4.06093	0.0378909	5.27374	0.0793759	0.93842	0.999068	-4.67732
SLC6A7	0.414125	4.67479	2.63688	0.014469	0.9997	-4.04812	0.214104	5.03284	0.8369	0.423689	0.999068	-4.62255
SLC9A3R2	-0.560659	4.37988	-2.61765	0.0151139	0.9997	-4.05603	0.522227	5.42455	1.01852	0.334263	0.999068	-4.59843
SPAST	0.354384	5.63905	2.67898	0.0131463	0.9997	-4.03076	0.0821005	6.45565	0.293249	0.775788	0.999068	-4.67065
SPTLC3	-0.689358	4.94577	-2.67217	0.0133522	0.9997	-4.03357	-0.489275	5.0453	-1.70795	0.120826	0.999068	-4.48689
TAF8	0.531232	4.55091	2.54249	0.0179014	0.9997	-4.08685	-0.253546	4.72176	-1.50984	0.164375	0.999068	-4.52091
TECTA	0.454548	4.09338	2.67332	0.0133173	0.9997	-4.03309	0.502395	4.10642	2.87513	0.0177832	0.999068	-4.29471
TMC2	0.696352	3.93839	2.7248	0.0118359	0.9997	-4.0118	0.514415	4.29643	1.91585	0.086676	0.999068	-4.45077
TSTA3	-0.544905	8.31371	-2.69055	0.012803	0.9997	-4.02598	0.106	8.02319	0.482266	0.640795	0.999068	-4.65865
U1SNRNPBP	-0.454674	7.66835	-2.51746	0.0189313	0.9997	-4.09707	-0.364665	7.20488	-1.65516	0.131277	0.999068	-4.49603
VARS2	0.622719	8.35109	2.62619	0.0148244	0.9997	-4.05252	0.540933	7.79104	1.60542	0.141866	0.999068	-4.50459
ZSWIM7	-0.652547	6.82385	-2.61001	0.0153776	0.9997	-4.05918	-0.220596	6.87702	-0.658643	0.526138	0.999068	-4.64273
11-涔濇湀	0.639079	7.838	2.52243	0.0187224	0.9997	-4.09505	0.254539	9.27591	0.936111	0.37295	0.999068	-4.60977
ACAD11	-0.534668	8.48093	-2.4591	0.0215501	0.9997	-4.1208	-0.0341155	8.62069	-0.0825196	0.935987	0.999068	-4.67728
ACOT11	-0.550249	6.29745	-2.60089	0.0156981	0.9997	-4.06293	-0.0825971	6.27375	-0.341438	0.740383	0.999068	-4.66812
AKR1C2	0.632913	6.13154	2.25306	0.0337037	0.9997	-4.20322	0.0551856	5.87548	0.127427	0.901323	0.999068	-4.67648
AKR1C4	0.863819	7.42671	2.16842	0.0403001	0.9997	-4.23633	0.00699117	6.96563	0.0120258	0.99066	0.999767	-4.67784
ARHGAP27	-0.483356	6.35089	-2.54405	0.0178391	0.9997	-4.08622	0.765466	6.53088	2.03511	0.0714093	0.999068	-4.43012
BSN	-0.68959	6.11681	-2.32361	0.0289723	0.9997	-4.17527	-0.283727	6.46804	-0.751282	0.471116	0.999068	-4.63271
BUB1B	0.504537	6.32969	2.70998	0.0122457	0.9997	-4.01794	-0.0411605	6.51115	-0.113317	0.912194	0.999068	-4.67677
C1ORF51	-0.986398	5.28573	-2.52897	0.0184512	0.9997	-4.09238	-0.301111	5.62319	-0.514841	0.618709	0.999068	-4.65604
C20ORF112	0.427699	4.75646	2.57545	0.0166247	0.9997	-4.07336	0.30675	4.81879	1.67087	0.128085	0.999068	-4.49331
C20ORF173	0.521852	3.84918	2.48883	0.0201766	0.9997	-4.10873	0.391778	4.29086	1.37355	0.201868	0.999068	-4.54369
C3ORF70	-0.676214	5.75648	-2.21423	0.036598	0.9997	-4.21847	-0.597523	6.31845	-1.49629	0.16781	0.999068	-4.5232
C7ORF45	0.399271	3.6818	2.4573	0.021636	0.9997	-4.12153	-0.0164241	3.95611	-0.0687296	0.946664	0.999426	-4.67745
C9ORF167	-0.822443	6.10697	-2.43253	0.0228504	0.9997	-4.13155	-1.23936	7.16979	-2.58716	0.0286737	0.999068	-4.33849
CAPN5	-0.8798	6.57288	-2.26544	0.0328254	0.9997	-4.19834	0.00884128	6.63525	0.015906	0.987646	0.999767	-4.67783
CCKAR	0.53681	4.22964	2.54739	0.0177062	0.9997	-4.08485	0.180347	4.54171	0.505291	0.625144	0.999068	-4.65682
CD163L1	-0.681098	5.80821	-2.24722	0.0341252	0.9997	-4.20552	-0.346625	5.74255	-0.689514	0.507384	0.999068	-4.63951
COL13A1	0.500815	5.54848	2.44884	0.022044	0.9997	-4.12496	-0.196426	6.26212	-0.442854	0.668021	0.999068	-4.6616
COMMD9	-0.417737	8.34257	-2.67687	0.0132097	0.9997	-4.03163	-0.130443	8.79768	-0.623412	0.548037	0.999068	-4.64625
CRIM1	0.52215	5.65853	2.6317	0.0146402	0.9997	-4.05025	-0.685167	5.54765	-1.55639	0.153044	0.999068	-4.51299
CYP4F11	1.55242	8.53993	2.2834	0.0315885	0.9997	-4.19124	0.963553	7.26077	1.12748	0.287865	0.999068	-4.58254
CYP4F3	0.896634	5.62651	2.6693	0.01344	0.9997	-4.03475	0.394844	5.58896	0.90281	0.389473	0.999068	-4.61417
DIXDC1	0.344152	4.64706	2.68697	0.0129084	0.9997	-4.02746	-0.195049	5.37485	-0.583262	0.573625	0.999068	-4.65006
DOPEY1	-0.49673	6.11419	-2.54058	0.0179782	0.9997	-4.08764	-0.210302	6.04345	-0.95577	0.363437	0.999068	-4.60712
FBN2	1.74767	8.15108	2.28613	0.0314044	0.9997	-4.19015	2.34097	8.82353	2.13496	0.0606358	0.999068	-4.41299
FLJ10489	0.389543	4.0843	2.43726	0.0226137	0.9997	-4.12964	0.0835553	4.25498	0.32683	0.751053	0.999068	-4.66892
FTHL8	0.51796	8.29542	2.40242	0.0244113	0.9997	-4.1437	-0.253827	8.57275	-0.892196	0.394847	0.999068	-4.61555
GARS	0.409677	11.035	2.34068	0.0279227	0.9997	-4.16846	-0.283896	11.6223	-0.863005	0.409897	0.999068	-4.61928
GNPTG	-0.382555	8.57314	-2.32953	0.0286042	0.9997	-4.17291	0.100178	8.32449	0.404122	0.695284	0.999068	-4.66428
GPR152	-0.446074	3.88787	-2.45897	0.0215563	0.9997	-4.12085	0.472985	4.10218	2.12633	0.0615016	0.999068	-4.41446
GSG2	0.614911	5.32275	2.35639	0.0269877	0.9997	-4.16218	-0.172776	5.42511	-0.448257	0.664257	0.999068	-4.66121
HIST1H2BG	-0.692994	6.12385	-2.31569	0.0294716	0.9997	-4.17842	0.488346	6.21793	0.70822	0.496222	0.999068	-4.6375
HOXC8	0.996117	6.80747	2.53533	0.0181906	0.9997	-4.08978	-1.03672	7.48575	-1.12102	0.290467	0.999068	-4.5835
HS.202140	0.629734	4.61092	2.55893	0.0172535	0.9997	-4.08013	-0.585095	5.37675	-0.964575	0.359234	0.999068	-4.60592
HS.21177	0.425958	5.94287	2.61978	0.0150413	0.9997	-4.05516	-0.335269	6.34044	-1.36716	0.203793	0.999068	-4.54474
HS.525917	0.433813	4.2825	2.51058	0.019224	0.9997	-4.09988	0.00198828	4.64062	0.00636759	0.995054	0.999767	-4.67785
HS.545551	-0.359311	4.97965	-2.55489	0.0174109	0.9997	-4.08179	0.483163	5.24787	2.03629	0.0712728	0.999068	-4.42992
HS.566332	0.435427	4.30238	2.41996	0.0234904	0.9997	-4.13663	-0.188018	4.57775	-1.01694	0.334977	0.999068	-4.59865
HS.578785	0.394884	4.49552	2.58134	0.0164059	0.9997	-4.07095	-0.210266	4.83897	-0.859992	0.411472	0.999068	-4.61966
HSPB8	-1.2343	7.27377	-2.57734	0.016554	0.9997	-4.07259	0.367598	8.50013	0.721315	0.4885	0.999068	-4.63607
KIAA1462	0.476425	4.60919	2.37143	0.0261194	0.9997	-4.15615	-0.0674324	4.86069	-0.286552	0.780754	0.999068	-4.67097
LOC100128627	0.337457	5.66874	2.6273	0.0147872	0.9997	-4.05207	0.135368	5.54084	0.663338	0.523258	0.999068	-4.64224
LOC100128841	0.631775	3.88419	2.51811	0.0189038	0.9997	-4.09681	-0.398391	4.3732	-1.09153	0.302581	0.999068	-4.58788
LOC100129021	0.359463	4.05849	2.56235	0.0171216	0.9997	-4.07873	0.0945332	4.54775	0.295628	0.774026	0.999068	-4.67053
LOC100129098	0.362222	4.42422	2.54853	0.017661	0.9997	-4.08439	-0.292908	4.57247	-1.55552	0.15325	0.999068	-4.51314
LOC100129469	0.386451	4.43099	2.25249	0.0337443	0.9997	-4.20344	-0.284924	4.84658	-1.19666	0.261133	0.999068	-4.57198
LOC100130520	0.398775	4.11201	2.47141	0.0209713	0.9997	-4.11581	0.266025	4.47275	1.38081	0.1997	0.999068	-4.54249
LOC100132289	0.379125	5.255	2.52387	0.0186626	0.9997	-4.09446	0.0113227	5.22323	0.0621662	0.95175	0.999603	-4.67753
LOC100134277	0.460204	4.16101	2.67833	0.0131657	0.9997	-4.03102	0.190939	4.58491	0.765602	0.462952	0.999068	-4.63107
LOC150223	0.404575	5.50453	2.48603	0.0203027	0.9997	-4.10987	0.52479	5.39551	1.69898	0.122546	0.999068	-4.48845
LOC205251	0.498194	8.73753	2.37066	0.0261635	0.9997	-4.15646	0.120268	8.59253	0.360164	0.726791	0.999068	-4.66703
LOC285095	0.728285	5.8118	2.26832	0.0326242	0.9997	-4.1972	0.35419	5.51587	0.795449	0.446232	0.999068	-4.62757
LOC338756	0.535511	5.03584	2.37115	0.0261353	0.9997	-4.15626	0.0603753	5.00529	0.165999	0.87172	0.999068	-4.67553
LOC391504	0.537798	4.25773	2.62514	0.0148598	0.9997	-4.05295	0.106085	4.30865	0.488331	0.636654	0.999068	-4.65818
LOC441759	0.38527	4.37926	2.32581	0.0288349	0.9997	-4.17439	-0.0772995	4.40659	-0.388551	0.706378	0.999068	-4.66529
LOC642759	0.44098	4.57028	2.5632	0.017089	0.9997	-4.07838	0.876453	5.38828	1.03586	0.32652	0.999068	-4.59596
LOC644268	0.395621	4.0739	2.56836	0.0168919	0.9997	-4.07627	-0.216655	4.67793	-0.840224	0.421915	0.999068	-4.62213
LOC644433	0.481666	4.33125	2.43877	0.0225386	0.9997	-4.12903	-0.204916	4.57404	-1.02585	0.330975	0.999068	-4.59739
LOC645955	-0.4421	4.48659	-2.56297	0.0170977	0.9997	-4.07848	-0.357945	4.56951	-1.66823	0.128615	0.999068	-4.49377
LOC648790	0.430295	4.15457	2.37388	0.0259803	0.9997	-4.15517	-0.0563157	4.80837	-0.367256	0.721669	0.999068	-4.66661
LOC649812	0.458155	4.38701	2.42992	0.022982	0.9997	-4.13261	0.230339	4.88174	0.875496	0.403408	0.999068	-4.6177
LOC650549	0.387153	4.32105	2.44976	0.0219993	0.9997	-4.12459	-0.318711	4.6492	-1.66908	0.128445	0.999068	-4.49362
LOC650924	0.44378	4.20697	2.58383	0.016314	0.9997	-4.06993	0.615917	4.53286	2.99006	0.0147107	0.999068	-4.27817
LOC653210	0.294146	4.7847	2.61808	0.0150993	0.9997	-4.05586	-0.0674849	5.21342	-0.350524	0.733776	0.999068	-4.6676
LOC653291	0.473693	4.30038	2.36759	0.0263389	0.9997	-4.15769	0.157932	5.06192	0.967636	0.357781	0.999068	-4.60551
LOC729590	0.438201	3.89903	2.61501	0.0152045	0.9997	-4.05712	0.199358	4.27253	0.720624	0.488905	0.999068	-4.63614
LOC730249	0.480742	4.29954	2.53476	0.0182136	0.9997	-4.09001	-0.106563	4.9808	-0.260257	0.800352	0.999068	-4.67217
LOC730392	-0.338884	4.78716	-2.26778	0.0326616	0.9997	-4.19741	0.0718989	5.08069	0.346002	0.737061	0.999068	-4.66786
LOC731231	0.4532	5.90629	2.45874	0.0215673	0.9997	-4.12095	-0.0344303	6.16565	-0.101296	0.921472	0.999068	-4.67699
MAL	-0.696725	6.78387	-2.44977	0.0219991	0.9997	-4.12458	0.266837	7.00151	0.53078	0.608045	0.999068	-4.6547
MAP1B	0.529055	5.16814	2.53081	0.0183753	0.9997	-4.09163	0.0404794	5.88974	0.13604	0.894697	0.999068	-4.67629
MIR1225	-0.39797	3.90698	-2.53763	0.0180971	0.9997	-4.08884	0.431459	4.299	1.66851	0.12856	0.999068	-4.49372
MUM1L1	-0.592513	4.79356	-2.36124	0.0267049	0.9997	-4.16024	0.472859	5.1801	1.18253	0.266426	0.999068	-4.57417
NLRP14	-0.593168	4.29434	-2.67715	0.0132012	0.9997	-4.03151	0.309063	4.40711	1.18184	0.266684	0.999068	-4.57427
NQO1	0.729574	7.59942	2.44185	0.0223866	0.9997	-4.12779	-0.113363	7.63898	-0.391704	0.704126	0.999068	-4.66509
OR1L6	0.493649	3.86346	2.37206	0.0260835	0.9997	-4.1559	-0.381863	4.04013	-1.93042	0.084657	0.999068	-4.44824
P2RY12	0.428505	4.33407	2.56703	0.0169425	0.9997	-4.07681	-0.103355	4.58197	-0.458297	0.657289	0.999068	-4.66047
POM121C	0.454786	10.4157	2.45094	0.0219422	0.9997	-4.12411	0.646611	10.4461	2.61575	0.0273432	0.999068	-4.334
RAB17	-1.13434	6.66452	-2.40257	0.0244034	0.9997	-4.14364	-0.0551339	5.47978	-0.140073	0.891597	0.999068	-4.6762
RBM8A	0.443007	4.02985	2.7031	0.0124404	0.9997	-4.02079	-0.171313	4.25696	-0.568466	0.583219	0.999068	-4.65141
RPAIN	0.43587	9.2077	2.56008	0.0172093	0.9997	-4.07966	0.0362531	9.57926	0.122754	0.904921	0.999068	-4.67658
SBSN	-2.0501	9.96718	-2.46984	0.0210442	0.9997	-4.11644	-0.590785	10.4888	-0.511336	0.621067	0.999068	-4.65633
SCUBE1	0.541932	4.63443	2.37697	0.0258061	0.9997	-4.15393	0.457858	4.84524	1.60238	0.142537	0.999068	-4.50512
SDR42E1	-0.542663	6.00705	-2.63671	0.0144746	0.9997	-4.04819	0.0797942	6.05464	0.246753	0.810475	0.999068	-4.67274
SIX4	0.823049	7.1756	2.12266	0.0443331	0.9997	-4.25401	-0.858282	7.73323	-1.12386	0.28932	0.999068	-4.58308
SLC37A3	0.407508	6.10191	2.55723	0.0173194	0.9997	-4.08082	-0.370934	6.04136	-1.87958	0.0918978	0.999068	-4.45707
SLC5A7	0.637347	3.72031	2.54187	0.0179264	0.9997	-4.08711	-0.238591	3.88598	-0.552813	0.593464	0.999068	-4.6528
SMARCAL1	-0.348272	7.59747	-2.41819	0.023582	0.9997	-4.13734	0.213964	7.56631	0.81662	0.43462	0.999068	-4.62503
SMURF2	0.377292	4.28258	2.41702	0.0236426	0.9997	-4.13782	0.683846	4.50419	2.40626	0.0387257	0.999068	-4.36755
SNORD58C	0.413574	3.92107	2.46419	0.0213094	0.9997	-4.11874	-0.0291394	4.40724	-0.132471	0.897441	0.999068	-4.67637
SVOPL	0.42251	4.20669	2.70383	0.0124195	0.9997	-4.02048	-0.551788	4.45671	-2.27605	0.0480515	0.999068	-4.38912
SYTL1	-0.625187	7.93446	-2.47222	0.0209338	0.9997	-4.11548	0.735953	8.05964	1.09617	0.300652	0.999068	-4.5872
TACSTD1	0.791636	9.41759	2.33072	0.0285307	0.9997	-4.17243	1.35182	8.77717	1.10921	0.295272	0.999068	-4.58527
UBE2D1	0.452855	4.20625	2.50003	0.0196809	0.9997	-4.10418	-0.0594405	4.59428	-0.317249	0.758081	0.999068	-4.66944
UNC93A	-0.831748	4.82272	-2.49601	0.0198577	0.9997	-4.10581	-0.571374	4.72678	-1.96148	0.0805012	0.999068	-4.44285
WAC	0.330736	7.76741	2.59417	0.0159381	0.9997	-4.06569	-0.165782	8.50444	-0.737687	0.478953	0.999068	-4.63425
ZNF280C	0.33549	5.98321	2.49023	0.0201143	0.9997	-4.10816	0.312532	6.22418	1.0068	0.339575	0.999068	-4.60008
ZNF775	0.410966	5.91563	2.3813	0.0255638	0.9997	-4.15219	0.169867	6.41734	0.585771	0.572007	0.999068	-4.64983
ABCB10	0.337592	7.56933	1.90918	0.0683089	0.9997	-4.33419	0.0725421	8.1633	0.21076	0.837633	0.999068	-4.67412
ACTL8	0.47076	4.37596	1.86719	0.0741817	0.9997	-4.34945	0.0666039	4.3687	0.232718	0.821035	0.999068	-4.6733
AKR1C1	0.738168	4.84172	1.99323	0.0577643	0.9997	-4.30311	0.0348138	4.01314	0.17319	0.866223	0.999068	-4.67533
ALDH1L2	0.367024	5.39699	2.40182	0.0244432	0.9997	-4.14394	-0.373442	6.09313	-1.02329	0.332121	0.999068	-4.59775
ALDH7A1	-1.24164	8.80807	-2.50139	0.0196213	0.9997	-4.10362	-1.05005	9.15843	-1.40898	0.191476	0.999068	-4.53783
ALKBH4	0.514658	5.81723	2.48748	0.0202375	0.9997	-4.10928	0.0789243	5.67557	0.21645	0.833324	0.999068	-4.67391
APOA1BP	0.411722	10.1807	2.14363	0.0424423	0.9997	-4.24593	0.176755	10.3523	0.707408	0.496703	0.999068	-4.63759
AQP9	1.07162	6.18589	2.04714	0.0517836	0.9997	-4.28283	0.848509	7.92813	0.72328	0.487348	0.999068	-4.63585
ARHGAP8	0.316776	4.63371	2.57454	0.0166587	0.9997	-4.07374	0.139503	4.62693	0.672768	0.517505	0.999068	-4.64127
ARNTL	0.272818	5.39102	2.42706	0.023127	0.9997	-4.13376	0.0995304	5.64665	0.581449	0.574796	0.999068	-4.65022
ATP2A3	-0.629565	5.60921	-1.81801	0.0816119	0.9997	-4.36708	0.509463	5.99858	0.886798	0.3976	0.999068	-4.61625
ATP6V1D	-0.374388	10.1502	-2.30497	0.0301594	0.9997	-4.18268	-0.595239	11.0172	-1.4385	0.18317	0.999068	-4.53292
ATP8B1	0.429385	5.71522	2.10122	0.0463439	0.9997	-4.26224	-0.274404	5.56278	-0.693819	0.504801	0.999068	-4.63905
BARD1	-0.493929	8.17792	-2.36974	0.026216	0.9997	-4.15683	0.394434	8.65336	1.30043	0.224838	0.999068	-4.55559
BEX5	-0.529307	5.38319	-2.51308	0.0191171	0.9997	-4.09886	0.206978	5.95763	0.544005	0.599271	0.999068	-4.65357
C11ORF35	0.418171	5.28377	2.38681	0.0252584	0.9997	-4.14998	0.0106204	5.58953	0.0303496	0.976431	0.999767	-4.67777
C18ORF26	-0.553787	5.17829	-2.42117	0.0234283	0.9997	-4.13614	0.367164	5.31374	1.50621	0.165291	0.999068	-4.52152
C19ORF24	0.305789	7.67408	2.37615	0.0258527	0.9997	-4.15426	0.0817381	7.75139	0.373999	0.716812	0.999068	-4.6662
C1ORF71	0.4075	9.21639	2.10957	0.0455514	0.9997	-4.25904	0.259325	10.2947	0.8844	0.398828	0.999068	-4.61656
C1ORF83	-0.473876	6.15449	-2.45761	0.0216215	0.9997	-4.12141	0.143234	5.89902	0.563848	0.586232	0.999068	-4.65182
C1QBP	0.528456	10.5808	2.48152	0.020507	0.9997	-4.11171	-0.215783	10.873	-0.579463	0.57608	0.999068	-4.65041
C22ORF23	0.366323	4.3144	2.43031	0.0229624	0.9997	-4.13245	-0.0710813	4.53516	-0.315472	0.759387	0.999068	-4.66953
C2ORF55	-0.745265	6.05501	-2.24665	0.0341663	0.9997	-4.20574	0.51451	6.5432	1.3975	0.194791	0.999068	-4.53973
C2ORF56	0.339477	6.84015	2.38373	0.0254285	0.9997	-4.15121	-0.32648	6.87286	-1.36463	0.204559	0.999068	-4.54515
C2ORF66	0.398281	4.23725	2.38312	0.0254624	0.9997	-4.15146	0.237609	4.25224	0.948194	0.367082	0.999068	-4.60815
C7ORF63	0.245533	5.96842	1.03296	0.311959	0.9997	-4.60356	0.338167	6.64541	0.602942	0.561001	0.999068	-4.64822
C9ORF144B	0.448259	3.92726	2.32048	0.0291685	0.9997	-4.17651	-0.401178	4.31709	-1.82186	0.100819	0.999068	-4.46711
C9ORF169	-1.57678	8.30013	-2.31852	0.0292919	0.9997	-4.17729	0.509793	8.60831	0.402366	0.696531	0.999068	-4.66439
C9ORF66	-0.42547	4.95936	-2.40791	0.0241195	0.9997	-4.14149	0.275699	5.30611	1.30753	0.222516	0.999068	-4.55444
CABYR	0.521023	5.45848	1.72575	0.0972934	0.9997	-4.39944	-0.00595454	5.42959	-0.017445	0.986451	0.999767	-4.67783
CACNA1D	0.320965	4.67184	2.13231	0.0434533	0.9997	-4.2503	0.35772	4.97119	1.19799	0.260641	0.999068	-4.57178
CALCOCO1	-0.428986	6.10296	-2.30555	0.0301216	0.9997	-4.18245	0.254488	6.91344	0.71703	0.491019	0.999068	-4.63654
CCDC147	-0.303671	4.69587	-2.27971	0.031839	0.9997	-4.1927	0.31421	5.43864	0.575653	0.578548	0.999068	-4.65075
CCDC24	-0.337289	8.48809	-1.13635	0.26707	0.9997	-4.57819	-0.679089	7.78133	-1.8856	0.0910117	0.999068	-4.45602
CCDC64B	-0.570291	6.22201	-1.95689	0.0621339	0.9997	-4.31663	0.535732	6.15517	1.52365	0.16094	0.999068	-4.51857
CDC42EP5	-0.862335	7.94235	-2.33101	0.0285128	0.9997	-4.17232	-0.613328	8.88347	-0.900837	0.390468	0.999068	-4.61443
CDKL1	0.407569	4.66983	2.04292	0.0522312	0.9997	-4.28443	-0.216777	4.6428	-0.675327	0.515951	0.999068	-4.641
CHAF1A	0.378743	6.36364	1.9879	0.0583877	0.9997	-4.3051	0.164594	6.08422	0.571028	0.581552	0.999068	-4.65117
CHMP4C	-0.583632	6.74975	-2.16725	0.040399	0.9997	-4.23678	0.11853	7.14958	0.297576	0.772585	0.999068	-4.67044
CHST7	0.899309	8.04935	2.35921	0.0268227	0.9997	-4.16105	0.611353	8.68151	0.80156	0.442859	0.999068	-4.62684
CILP2	0.421241	4.25516	2.25014	0.0339139	0.9997	-4.20437	0.0529921	4.48962	0.181643	0.859771	0.999068	-4.67507
CNKSR3	-0.61553	7.90272	-2.40927	0.0240477	0.9997	-4.14094	0.329293	8.59647	0.915218	0.383256	0.999068	-4.61254
CRADD	0.377704	7.24091	2.23867	0.0347511	0.9997	-4.20888	-0.241088	7.19939	-0.620729	0.549726	0.999068	-4.64651
CRTC3	0.427771	8.85032	2.48625	0.0202927	0.9997	-4.10978	0.393555	9.48167	1.30224	0.224244	0.999068	-4.5553
CST3	-0.561608	12.2682	-2.34258	0.0278083	0.9997	-4.1677	-0.0469606	12.5933	-0.13518	0.895358	0.999068	-4.67631
CYP11B2	0.286982	3.83036	1.8954	0.0701889	0.9997	-4.33921	-0.27741	3.57358	-0.683574	0.51096	0.999068	-4.64014
CYP46A1	0.367536	4.53706	2.40641	0.0241989	0.9997	-4.14209	-0.042333	4.86322	-0.138026	0.893171	0.999068	-4.67625
DBN1	0.370814	6.29002	2.3396	0.0279878	0.9997	-4.16889	0.157766	6.3454	0.444084	0.667163	0.999068	-4.66151
DGUOK	0.282433	8.24233	2.05898	0.0505467	0.9997	-4.27835	-0.0685999	8.3992	-0.390516	0.704973	0.999068	-4.66516
DKFZP434E1119	0.321814	4.21291	2.28755	0.0313088	0.9997	-4.18959	-0.457206	4.35774	-1.3479	0.209689	0.999068	-4.54789
DMKN	-1.07242	7.90468	-2.25826	0.0333322	0.9997	-4.20117	-0.195576	8.57268	-0.293854	0.77534	0.999068	-4.67062
DMXL2	0.472791	5.68924	2.41714	0.0236364	0.9997	-4.13777	-0.0523501	5.67344	-0.162455	0.874432	0.999068	-4.67563
DVL2	0.384215	7.24617	1.66733	0.108494	0.9997	-4.4194	-0.161001	7.72264	-0.615239	0.553192	0.999068	-4.64704
E2F3	0.322907	8.44246	1.92172	0.0666351	0.9997	-4.32959	0.116175	8.74219	0.536633	0.604154	0.999068	-4.6542
EDIL3	0.418389	4.44332	2.44664	0.0221512	0.9997	-4.12585	0.0703491	4.99857	0.289119	0.778849	0.999068	-4.67085
EIF5A	0.312329	6.23969	2.45882	0.0215637	0.9997	-4.12092	-0.109892	6.92653	-0.494934	0.632161	0.999068	-4.65765
ELAVL1	0.616802	6.03078	2.17503	0.039746	0.9997	-4.23376	0.190469	6.1745	0.794801	0.446591	0.999068	-4.62765
EXTL2	0.446113	6.30958	2.28238	0.0316575	0.9997	-4.19164	-0.430587	6.86806	-1.12571	0.288576	0.999068	-4.5828
FAM127B	0.322045	6.94864	2.36954	0.0262274	0.9997	-4.15691	-0.52452	7.76348	-2.12755	0.0613794	0.999068	-4.41425
FAM149A	-0.512239	4.953	-2.35568	0.027029	0.9997	-4.16246	-0.261505	5.30018	-0.816215	0.43484	0.999068	-4.62508
FAM176A	0.730931	5.13486	2.43537	0.0227081	0.9997	-4.13041	-1.40017	6.28999	-2.35203	0.0423709	0.999068	-4.37648
FAM46C	-1.18948	8.44516	-2.11795	0.0447681	0.9997	-4.25582	0.0244868	9.21485	0.0205229	0.984061	0.999767	-4.67782
FAM57A	0.590529	9.07028	1.95662	0.0621672	0.9997	-4.31673	-0.604186	9.17208	-1.1576	0.275969	0.999068	-4.57798
FAM90A10	0.40461	4.1783	2.44062	0.0224469	0.9997	-4.12828	-0.0309257	4.7274	-0.128975	0.900132	0.999068	-4.67645
FANCF	0.41828	4.54767	2.3218	0.0290856	0.9997	-4.17599	-0.126105	4.75668	-0.352769	0.732147	0.999068	-4.66747
FAT2	-0.800642	8.27511	-2.23449	0.0350605	0.9997	-4.21053	-0.322487	8.19921	-0.590829	0.568753	0.999068	-4.64936
FBXO47	0.364483	4.06803	2.15519	0.0414306	0.9997	-4.24146	0.305322	4.53343	1.29753	0.225794	0.999068	-4.55606
FDX1	0.362716	6.35241	2.51295	0.0191227	0.9997	-4.09891	-0.141463	6.36108	-0.828434	0.428229	0.999068	-4.62359
FICD	-0.443686	6.57004	-1.74674	0.0935159	0.9997	-4.39217	0.307282	7.57483	0.590261	0.569117	0.999068	-4.64941
FLJ16779	0.32078	4.16662	2.30618	0.0300809	0.9997	-4.1822	-0.318257	4.55284	-1.69439	0.123436	0.999068	-4.48924
FLJ21511	-1.05565	5.16933	-2.08006	0.048408	0.9997	-4.27033	-0.475315	5.90416	-0.680466	0.512837	0.999068	-4.64046
FLJ37673	0.332797	4.27439	2.35364	0.0271495	0.9997	-4.16328	0.404357	4.87939	2.1648	0.0577328	0.999068	-4.4079
FLJ42957	0.593297	5.41733	1.52574	0.140193	0.9997	-4.46593	1.38195	5.95902	6.78034	6.99974e-05	0.999068	-3.98071
FLJ44379	0.413537	4.48069	2.37222	0.0260747	0.9997	-4.15584	0.120451	5.12655	0.595969	0.565456	0.999068	-4.64887
FLJ46446	0.428445	4.12828	2.5676	0.0169207	0.9997	-4.07658	-0.118877	4.42747	-0.418045	0.685428	0.999068	-4.66334
FOXL1	0.378049	4.41277	1.92861	0.0657323	0.9997	-4.32707	0.556174	4.53425	3.02226	0.0139512	0.999068	-4.27363
FSTL5	-1.02502	4.57025	-2.05637	0.0508167	0.9997	-4.27934	-0.222779	4.06123	-0.861861	0.410494	0.999068	-4.61943
GAL3ST4	0.551925	7.80478	1.82591	0.0803762	0.9997	-4.36427	0.984429	7.64697	1.78143	0.107542	0.999068	-4.47414
GLI1	0.925325	5.15835	2.2292	0.0354565	0.9997	-4.2126	0.648958	5.16714	1.5213	0.161521	0.999068	-4.51897
GLI2	0.873851	6.00585	1.86167	0.074985	0.9997	-4.35144	0.477985	6.21802	0.733717	0.481257	0.999068	-4.63469
GNA13	0.254015	7.72312	1.82241	0.0809223	0.9997	-4.36552	0.0048979	8.66601	0.0208154	0.983834	0.999767	-4.67782
GOLGA9P	-0.384438	6.37772	-2.40382	0.0243364	0.9997	-4.14314	0.327749	6.31516	1.07309	0.310356	0.999068	-4.59059
GOLIM4	0.794368	6.04155	2.04189	0.0523416	0.9997	-4.28482	-0.380732	7.49092	-0.503749	0.626186	0.999068	-4.65695
GRAP2	-0.356789	4.12019	-1.53443	0.138049	0.9997	-4.46315	-0.173573	4.5082	-0.493762	0.632957	0.999068	-4.65775
GRIN2A	-0.309893	4.66737	-1.95802	0.061993	0.9997	-4.31621	0.161382	5.17454	0.710568	0.494832	0.999068	-4.63724
GSTA2	0.831548	5.70785	2.00105	0.0568603	0.9997	-4.30018	-0.169629	5.09921	-0.497498	0.63042	0.999068	-4.65745
GSTM3	1.12608	7.46891	2.02706	0.0539436	0.9997	-4.29042	0.680637	6.80682	0.692383	0.505662	0.999068	-4.6392
GSTM4	0.659338	5.67055	2.17051	0.0401239	0.9997	-4.23551	0.643404	5.32789	1.65654	0.130994	0.999068	-4.49579
GTF2H4	0.367531	8.09888	2.25096	0.0338543	0.9997	-4.20405	0.477684	8.2345	2.14482	0.0596616	0.999068	-4.4113
GYLTL1B	0.523646	5.57869	2.22196	0.0360042	0.9997	-4.21544	-0.481755	6.10993	-1.37128	0.202551	0.999068	-4.54406
H2AFY2	0.460073	9.52655	1.95271	0.0626537	0.9997	-4.31818	0.313109	9.71997	0.817795	0.433981	0.999068	-4.62489
HBA1	1.59923	8.88864	2.09853	0.0466022	0.9997	-4.26327	0.674166	9.46909	0.560231	0.588597	0.999068	-4.65214
HBA2	1.75197	9.90055	2.19995	0.0377178	0.9997	-4.22405	0.852704	10.9263	0.833961	0.425261	0.999068	-4.62291
HBG2	0.397344	4.85033	1.54976	0.134332	0.9997	-4.45823	0.395952	5.60866	0.798044	0.444798	0.999068	-4.62726
HDGFRP3	0.37165	6.97974	1.34579	0.19099	0.9997	-4.52088	-0.222774	8.07667	-0.558921	0.589455	0.999068	-4.65226
HIST1H2AG	0.317085	4.538	2.40855	0.0240857	0.9997	-4.14123	-0.240944	4.67906	-1.3253	0.21679	0.999068	-4.55157
HIST1H2BH	0.829172	5.7898	2.34135	0.0278822	0.9997	-4.16819	0.339521	5.69951	0.905759	0.387989	0.999068	-4.61379
HOXA9	0.81957	4.78607	2.36321	0.026591	0.9997	-4.15945	0.101072	4.73776	0.40137	0.697239	0.999068	-4.66446
HOXB9	0.397278	3.84917	2.54228	0.0179098	0.9997	-4.08694	-0.338149	4.30373	-1.33561	0.213527	0.999068	-4.54989
HPS1	0.279328	5.83749	1.88748	0.0712905	0.9997	-4.3421	0.425282	5.83777	1.70324	0.121726	0.999068	-4.48771
HRK	-0.974511	5.36578	-2.38283	0.025479	0.9997	-4.15158	-0.25253	5.00326	-1.02359	0.331988	0.999068	-4.59771
HS.121070	0.365284	5.77798	2.20559	0.0372714	0.9997	-4.22185	-0.0655283	6.01664	-0.217518	0.832515	0.999068	-4.67387
HS.121655	0.407595	5.38529	2.43507	0.0227231	0.9997	-4.13053	-0.220697	5.25127	-0.715236	0.492076	0.999068	-4.63673
HS.128569	0.389682	4.23127	2.31508	0.0295098	0.9997	-4.17866	-0.142296	4.77786	-0.660106	0.525239	0.999068	-4.64258
HS.137466	0.452706	4.55722	2.27995	0.0318232	0.9997	-4.1926	0.108268	4.72366	0.564282	0.585948	0.999068	-4.65178
HS.148168	0.491599	4.48925	2.12326	0.044278	0.9997	-4.25378	0.230648	4.84439	0.910881	0.385421	0.999068	-4.61311
HS.162734	-0.446398	5.68639	-1.92835	0.0657653	0.9997	-4.32716	-0.554035	6.87242	-1.42315	0.18745	0.999068	-4.53548
HS.196546	0.34973	4.47862	2.40281	0.0243905	0.9997	-4.14354	0.100929	4.89822	0.492925	0.633526	0.999068	-4.65781
HS.202577	-0.672498	7.90439	-1.90702	0.0686001	0.9997	-4.33497	0.218621	9.1627	0.295793	0.773905	0.999068	-4.67053
HS.211559	0.50031	4.0483	2.42958	0.022999	0.9997	-4.13275	-0.329628	4.53457	-1.57881	0.147839	0.999068	-4.50916
HS.22566	0.41146	6.16301	2.36139	0.0266963	0.9997	-4.16018	-0.0715633	5.9739	-0.183094	0.858665	0.999068	-4.67503
HS.287989	0.418409	4.16652	2.27788	0.0319643	0.9997	-4.19342	-0.0742165	4.49003	-0.27254	0.791178	0.999068	-4.67162
HS.333643	0.397982	4.35689	2.1566	0.0413092	0.9997	-4.24091	0.403349	4.61568	1.80223	0.104033	0.999068	-4.47052
HS.359393	0.403421	4.39184	2.52981	0.0184167	0.9997	-4.09204	0.0502869	4.69582	0.233897	0.820147	0.999068	-4.67326
HS.368690	-0.574328	4.54951	-2.41453	0.0237722	0.9997	-4.13882	0.367403	5.27859	1.02052	0.333364	0.999068	-4.59814
HS.388347	-0.664671	5.10152	-1.68343	0.105303	0.9997	-4.41394	0.653349	5.60072	0.679488	0.513429	0.999068	-4.64057
HS.390250	0.575389	5.01247	2.61124	0.0153348	0.9997	-4.05867	0.23197	5.06873	0.998853	0.343213	0.999068	-4.60119
HS.412361	-0.423139	6.1684	-2.64855	0.0140903	0.9997	-4.04331	0.334345	6.39084	1.46655	0.175569	0.999068	-4.52822
HS.445442	0.404335	4.7758	2.22434	0.0358233	0.9997	-4.21451	-0.0197528	5.37192	-0.0937882	0.927272	0.999068	-4.67711
HS.519750	0.309354	4.59587	1.8119	0.0825786	0.9997	-4.36926	-0.0413453	5.24803	-0.237978	0.817073	0.999068	-4.6731
HS.527071	-0.395039	5.79193	-2.22453	0.0358086	0.9997	-4.21443	0.0860921	5.68759	0.336679	0.743852	0.999068	-4.66838
HS.527671	0.385912	4.71191	2.24491	0.0342931	0.9997	-4.20643	-0.266745	5.21252	-1.3296	0.215424	0.999068	-4.55087
HS.536992	0.418368	5.05872	1.98426	0.0588176	0.9997	-4.30646	0.158413	5.12182	0.821948	0.431729	0.999068	-4.62438
HS.540179	0.382225	4.79521	2.44956	0.0220093	0.9997	-4.12467	-0.0973945	5.02641	-0.554331	0.592466	0.999068	-4.65267
HS.540805	0.581952	4.19861	2.26582	0.0327986	0.9997	-4.19819	0.748819	4.296	2.61465	0.0273932	0.999068	-4.33417
HS.541654	0.299658	4.77628	2.08994	0.0474349	0.9997	-4.26656	-0.0451025	5.00891	-0.246647	0.810554	0.999068	-4.67274
HS.542495	0.311207	4.80581	1.74849	0.093207	0.9997	-4.39156	-0.0611948	4.9023	-0.300875	0.770147	0.999068	-4.67027
HS.544791	0.4091	4.63796	2.27591	0.0320991	0.9997	-4.1942	0.254217	4.5906	0.791613	0.448359	0.999068	-4.62803
HS.568157	0.306941	4.50001	2.12798	0.0438463	0.9997	-4.25197	0.506702	4.57991	2.19324	0.0550912	0.999068	-4.40307
HS.569270	0.382311	4.1942	1.87151	0.0735571	0.9997	-4.34789	-0.376814	4.22524	-1.02389	0.331853	0.999068	-4.59767
HS.569271	0.367257	4.17216	2.45593	0.0217015	0.9997	-4.12208	0.133576	4.52456	0.583246	0.573636	0.999068	-4.65006
HS.574590	0.515024	4.62572	2.46098	0.021461	0.9997	-4.12004	0.0970509	5.16339	0.172748	0.866561	0.999068	-4.67534
HS.575725	0.470332	4.39871	2.25122	0.0338357	0.9997	-4.20394	-0.193983	5.00743	-1.09132	0.302671	0.999068	-4.58791
HS.579870	0.560035	4.73474	2.47099	0.020991	0.9997	-4.11598	0.129696	4.74012	0.576944	0.577711	0.999068	-4.65064
HS.582112	0.355543	4.29968	1.79873	0.0846965	0.9997	-4.37393	-0.0621954	4.71332	-0.356369	0.729537	0.999068	-4.66726
HS.66187	1.04708	5.73719	2.47061	0.0210087	0.9997	-4.11613	0.271439	6.32342	0.396769	0.700513	0.999068	-4.66476
HSPA2	-0.941364	7.59256	-2.19542	0.0380789	0.9997	-4.22582	0.20351	8.72914	0.291232	0.777282	0.999068	-4.67075
IGFBP6	-1.44572	9.85227	-2.14699	0.0421455	0.9997	-4.24463	-0.140568	10.0898	-0.156086	0.87931	0.999068	-4.6758
INMT	-0.44659	5.3609	-1.14539	0.263382	0.9997	-4.57588	1.32659	6.07151	2.29094	0.0468818	0.999068	-4.38663
ITIH5L	0.308825	4.44786	2.0051	0.0563982	0.9997	-4.29867	0.258979	4.78431	1.49057	0.16928	0.999068	-4.52417
JHDM1D	0.451653	6.71745	2.19664	0.0379814	0.9997	-4.22535	-0.110728	6.70307	-0.406265	0.693762	0.999068	-4.66414
KHDC1L	-1.17059	6.07095	-2.11183	0.0453388	0.9997	-4.25817	0.0453114	5.96341	0.0543511	0.957808	0.999767	-4.6776
KIAA0408	-0.313213	8.07386	-1.95804	0.0619907	0.9997	-4.3162	0.171375	8.08101	0.754793	0.469106	0.999068	-4.63231
KIAA1841	-0.328527	4.08409	-2.49493	0.0199051	0.9997	-4.10625	-0.286526	4.60772	-1.24317	0.244314	0.999068	-4.56471
KLF15	0.635206	5.69141	2.54819	0.0176742	0.9997	-4.08452	-0.0186582	4.73421	-0.0824971	0.936005	0.999068	-4.67728
KLF17	-0.340712	3.8636	-2.02871	0.0537634	0.9997	-4.2898	0.38852	4.11131	1.23438	0.247424	0.999068	-4.5661
KLRK1	0.323591	4.59362	2.39419	0.0248546	0.9997	-4.14701	0.0540615	4.7937	0.236415	0.818249	0.999068	-4.67316
LAMA2	-0.552933	5.40702	-2.22025	0.0361349	0.9997	-4.21611	0.143753	5.51593	0.345231	0.737622	0.999068	-4.6679
LCMT2	0.43643	7.6661	2.18068	0.0392779	0.9997	-4.23156	-0.456261	7.67173	-1.35041	0.208912	0.999068	-4.54748
LIME1	-0.679646	8.53187	-1.99523	0.0575321	0.9997	-4.30236	0.312616	8.24319	0.483706	0.639811	0.999068	-4.65854
LOC100128364	0.382265	4.51957	2.32935	0.0286151	0.9997	-4.17298	0.0975829	4.71682	0.332066	0.747221	0.999068	-4.66864
LOC100128975	-0.501283	5.26387	-2.09351	0.0470868	0.9997	-4.26519	-0.256929	5.8122	-0.785339	0.45185	0.999068	-4.62877
LOC100129206	0.352301	4.15079	1.87758	0.0726888	0.9997	-4.34569	-0.132803	4.6974	-0.718886	0.489927	0.999068	-4.63633
LOC100129267	0.36776	5.14607	1.89004	0.0709326	0.9997	-4.34116	0.639093	5.47844	2.7735	0.0210428	0.999068	-4.30979
LOC100129417	-0.359814	3.98957	-2.25724	0.0334046	0.9997	-4.20157	-0.140097	4.31363	-0.52192	0.613961	0.999068	-4.65545
LOC100129866	0.334498	5.28624	2.03316	0.0532799	0.9997	-4.28812	-0.126178	5.61483	-0.699444	0.501439	0.999068	-4.63845
LOC100129988	0.381248	4.63646	2.17516	0.0397351	0.9997	-4.23371	-0.292637	5.02675	-1.57383	0.148982	0.999068	-4.51001
LOC100130229	-0.708569	7.26894	-2.12651	0.0439802	0.9997	-4.25253	0.722873	8.25479	1.1418	0.28216	0.999068	-4.58038
LOC100130332	0.402094	5.01102	2.25347	0.0336744	0.9997	-4.20306	0.276142	4.9435	1.42496	0.186939	0.999068	-4.53518
LOC100132111	-0.530997	4.44506	-2.44025	0.0224654	0.9997	-4.12843	-0.315493	4.78306	-1.30881	0.222098	0.999068	-4.55424
LOC100132288	0.341229	5.02014	1.45097	0.159779	0.9997	-4.48936	0.332917	5.53654	0.907048	0.387342	0.999068	-4.61362
LOC100133947	0.346382	4.37147	2.22604	0.0356942	0.9997	-4.21384	-0.191836	4.712	-1.19931	0.26015	0.999068	-4.57157
LOC100134083	0.342679	5.64204	2.48554	0.0203247	0.9997	-4.11007	-0.158995	6.00634	-0.52357	0.612857	0.999068	-4.65531
LOC100134301	0.404485	5.23131	2.26494	0.0328604	0.9997	-4.19853	0.201941	5.05542	0.725816	0.485864	0.999068	-4.63557
LOC124220	-1.24967	5.90596	-2.27469	0.0321828	0.9997	-4.19468	0.505185	5.32857	1.27569	0.233088	0.999068	-4.55955
LOC146909	0.861131	6.95491	2.08479	0.0479397	0.9997	-4.26852	-0.243352	6.2611	-0.342814	0.739381	0.999068	-4.66804
LOC158318	0.388303	4.86058	2.11654	0.0448986	0.9997	-4.25636	-0.336094	4.96017	-1.08938	0.303484	0.999068	-4.5882
LOC168474	0.383507	4.8017	2.53486	0.0182097	0.9997	-4.08997	-0.414377	5.17741	-1.60412	0.142151	0.999068	-4.50482
LOC197135	-0.36187	5.01416	-1.29965	0.206111	0.9997	-4.53415	0.159673	5.64739	0.380367	0.712239	0.999068	-4.6658
LOC255326	0.608052	6.27789	1.95007	0.0629848	0.9997	-4.31915	-0.0287282	5.79535	-0.0532917	0.95863	0.999767	-4.67761
LOC285074	0.367008	7.01393	2.53199	0.018327	0.9997	-4.09114	-0.171525	7.12112	-0.629936	0.543943	0.999068	-4.64561
LOC285929	-0.645801	5.7342	-2.49717	0.0198064	0.9997	-4.10534	-0.242216	5.45205	-0.810721	0.437835	0.999068	-4.62574
LOC388524	-0.346399	9.13383	-1.77504	0.0886225	0.9997	-4.38228	0.228709	9.3218	1.19815	0.260581	0.999068	-4.57175
LOC390530	0.478757	7.48891	2.24692	0.0341471	0.9997	-4.20564	-0.123873	7.93354	-0.273821	0.790223	0.999068	-4.67157
LOC390940	0.850421	6.98316	2.20259	0.0375085	0.9997	-4.22302	0.495516	6.73922	1.01534	0.3357	0.999068	-4.59888
LOC399829	0.390325	4.3938	2.27212	0.0323607	0.9997	-4.1957	-0.424896	5.07586	-2.21643	0.0530245	0.999068	-4.39915
LOC401296	0.604261	4.01777	2.62606	0.0148287	0.9997	-4.05257	0.0312056	4.32179	0.126936	0.9017	0.999068	-4.67649
LOC401317	0.502811	4.75619	2.4497	0.0220021	0.9997	-4.12461	-0.364072	5.24177	-0.78247	0.453453	0.999068	-4.62911
LOC402562	0.456023	5.46633	2.53578	0.0181723	0.9997	-4.0896	0.162765	4.89582	0.82057	0.432476	0.999068	-4.62455
LOC402641	0.448238	4.3883	2.49783	0.0197774	0.9997	-4.10507	0.130733	4.60297	0.435996	0.672813	0.999068	-4.66209
LOC440335	-0.915727	5.13922	-2.28249	0.0316504	0.9997	-4.1916	-0.0810819	5.5912	-0.123388	0.904433	0.999068	-4.67657
LOC440871	-0.301008	4.49421	-1.22782	0.231462	0.9997	-4.5541	-0.0839091	4.85786	-0.301159	0.769937	0.999068	-4.67026
LOC441722	0.371274	4.09707	2.08217	0.0481989	0.9997	-4.26952	-0.12648	4.47256	-0.67603	0.515524	0.999068	-4.64093
LOC442020	0.42335	4.20242	2.34273	0.0277992	0.9997	-4.16764	0.412953	4.46552	1.29557	0.226438	0.999068	-4.55637
LOC641820	0.296773	4.83837	1.89648	0.0700407	0.9997	-4.33882	0.0195489	5.06691	0.0990065	0.92324	0.999068	-4.67703
LOC641941	0.337037	4.67669	2.36961	0.0262233	0.9997	-4.15688	0.112444	4.91347	0.627	0.545783	0.999068	-4.6459
LOC642250	0.377759	9.73943	1.77541	0.0885604	0.9997	-4.38215	0.00331063	9.63749	0.0152155	0.988183	0.999767	-4.67783
LOC642399	0.702645	5.76896	2.13112	0.0435609	0.9997	-4.25075	-0.183969	5.42816	-0.423984	0.681243	0.999068	-4.66293
LOC642567	0.483445	8.28621	2.22064	0.0361047	0.9997	-4.21596	-0.00275163	7.27519	-0.00491715	0.996181	0.999767	-4.67785
LOC642730	0.261999	3.94299	1.04122	0.308185	0.9997	-4.60161	-0.133413	4.43859	-0.48663	0.637814	0.999068	-4.65831
LOC643368	0.491294	4.64801	2.25753	0.0333837	0.9997	-4.20146	0.295878	4.90799	1.36494	0.204467	0.999068	-4.5451
LOC643749	-0.396136	4.24597	-2.2411	0.034572	0.9997	-4.20793	-0.0800088	4.46878	-0.477728	0.643903	0.999068	-4.659
LOC643906	0.40227	4.21413	2.35215	0.027237	0.9997	-4.16387	-0.447815	4.03477	-1.92732	0.0850829	0.999068	-4.44878
LOC644066	0.3474	4.19895	2.32142	0.0291093	0.9997	-4.17614	0.512832	4.65159	1.88726	0.0907673	0.999068	-4.45573
LOC644225	-0.385448	4.15826	-2.36682	0.0263829	0.9997	-4.158	0.613796	4.63059	2.52778	0.0316475	0.999068	-4.34791
LOC644286	0.447566	4.11169	2.07308	0.0491072	0.9997	-4.27299	-0.182102	4.69161	-0.726539	0.485441	0.999068	-4.63549
LOC644413	-0.417311	4.06913	-2.39255	0.024944	0.9997	-4.14767	-0.0936538	4.77041	-0.540594	0.601527	0.999068	-4.65386
LOC644452	0.33613	4.30221	1.89837	0.0697798	0.9997	-4.33813	-0.074386	4.98395	-0.321161	0.755208	0.999068	-4.66923
LOC644489	0.439685	3.98783	2.36881	0.0262691	0.9997	-4.1572	-0.083142	4.41948	-0.26353	0.797904	0.999068	-4.67203
LOC644958	0.363727	4.21389	2.30785	0.0299732	0.9997	-4.18154	0.219725	4.62221	0.979285	0.352292	0.999068	-4.60391
LOC645468	0.347213	3.91149	2.26371	0.0329467	0.9997	-4.19902	0.291367	4.5973	1.19033	0.263491	0.999068	-4.57296
LOC645711	0.403545	4.29905	2.40113	0.0244804	0.9997	-4.14422	0.0103645	4.80307	0.0503059	0.960945	0.999767	-4.67764
LOC645721	0.42055	4.18502	2.01155	0.0556671	0.9997	-4.29625	-0.272494	4.35381	-1.26504	0.236718	0.999068	-4.56125
LOC645781	0.372877	4.096	2.13202	0.0434798	0.9997	-4.25041	0.165042	4.55372	0.977089	0.353322	0.999068	-4.60421
LOC645947	0.347927	4.24124	2.14448	0.0423667	0.9997	-4.2456	0.162475	4.71512	0.642753	0.53595	0.999068	-4.64433
LOC646145	-0.478457	4.58199	-2.63343	0.014583	0.9997	-4.04954	0.0294273	4.70386	0.130594	0.898885	0.999068	-4.67641
LOC646304	0.359316	4.5208	2.017	0.0550559	0.9997	-4.2942	-0.00736764	4.90082	-0.0265475	0.979383	0.999767	-4.67779
LOC646330	0.276488	5.05561	2.37923	0.0256794	0.9997	-4.15302	-0.0746451	5.3462	-0.388662	0.706298	0.999068	-4.66528
LOC646521	0.415063	4.58433	2.01417	0.0553729	0.9997	-4.29527	-0.00685653	5.02944	-0.0445184	0.965435	0.999767	-4.67769
LOC646674	-0.52228	5.56003	-2.26288	0.0330052	0.9997	-4.19935	-0.428221	7.36722	-1.34537	0.210474	0.999068	-4.5483
LOC646938	0.373455	4.80128	2.34634	0.0275827	0.9997	-4.1662	0.172824	4.94005	0.934661	0.373659	0.999068	-4.60996
LOC646997	0.320898	4.0631	2.16321	0.0407418	0.9997	-4.23835	0.0883779	4.64236	0.287531	0.780028	0.999068	-4.67093
LOC647070	0.417652	4.72969	2.14048	0.042721	0.9997	-4.24714	0.055619	4.74971	0.214568	0.834748	0.999068	-4.67398
LOC647187	0.273483	4.39693	1.23589	0.228503	0.9997	-4.5519	-0.00335536	4.64879	-0.0206448	0.983966	0.999767	-4.67782
LOC647493	0.37301	4.27375	2.24644	0.0341814	0.9997	-4.20583	0.105548	4.46675	0.550041	0.595288	0.999068	-4.65304
LOC647596	0.361454	4.4341	2.37592	0.0258656	0.9997	-4.15435	-0.0461801	4.56587	-0.225721	0.826314	0.999068	-4.67357
LOC647683	0.449866	4.08159	2.29472	0.030831	0.9997	-4.18675	-0.158475	4.41737	-0.711239	0.494435	0.999068	-4.63717
LOC648001	0.346395	4.29267	2.00918	0.055935	0.9997	-4.29714	0.000795032	4.6871	0.00415372	0.996774	0.999767	-4.67785
LOC648196	0.337194	4.93667	2.28371	0.0315674	0.9997	-4.19111	-0.00479332	5.29006	-0.0230587	0.982092	0.999767	-4.67781
LOC648517	0.283811	4.77666	0.878923	0.388189	0.9997	-4.6375	0.026545	4.65664	0.076443	0.94069	0.999068	-4.67736
LOC648791	0.416264	4.23781	2.27825	0.0319386	0.9997	-4.19327	-0.207163	4.47832	-0.62731	0.545588	0.999068	-4.64586
LOC649366	0.387145	4.59215	1.33119	0.195679	0.9997	-4.52512	0.27766	5.2067	0.66902	0.519787	0.999068	-4.64166
LOC649749	0.384713	4.37927	2.49285	0.0199973	0.9997	-4.1071	-0.0110528	4.96654	-0.071719	0.944348	0.999426	-4.67742
LOC649773	0.396702	4.18341	2.41342	0.0238302	0.9997	-4.13927	0.767077	4.61883	3.3851	0.00772239	0.999068	-4.22553
LOC650132	0.373134	4.96404	2.43196	0.0228789	0.9997	-4.13178	-0.213195	5.15134	-1.02299	0.332255	0.999068	-4.5978
LOC650215	0.468673	8.61581	2.11679	0.0448751	0.9997	-4.25627	-0.16338	9.33265	-0.318415	0.757224	0.999068	-4.66937
LOC650399	0.338928	4.0076	2.16605	0.0405011	0.9997	-4.23725	-0.10513	4.49525	-0.460631	0.655674	0.999068	-4.6603
LOC650463	0.392328	4.46103	2.2608	0.0331521	0.9997	-4.20017	-0.132829	4.84004	-0.644932	0.534597	0.999068	-4.64411
LOC650678	-0.419727	4.07225	-2.44051	0.0224527	0.9997	-4.12833	0.189633	4.39175	0.842884	0.420499	0.999068	-4.6218
LOC651546	0.311386	4.16048	2.17445	0.039794	0.9997	-4.23398	0.158339	4.81213	0.951215	0.365625	0.999068	-4.60774
LOC651986	0.646641	4.91242	2.15998	0.0410179	0.9997	-4.2396	-0.0783826	4.77148	-0.349191	0.734744	0.999068	-4.66768
LOC652086	0.418045	3.96014	2.10231	0.0462401	0.9997	-4.26183	0.241062	4.18631	0.57338	0.580023	0.999068	-4.65096
LOC652441	0.458562	4.35825	2.23975	0.0346711	0.9997	-4.20846	-0.0513138	4.62917	-0.250679	0.807528	0.999068	-4.67258
LOC652625	0.377992	3.96796	2.09746	0.0467053	0.9997	-4.26368	0.44463	4.45596	2.61098	0.0275607	0.999068	-4.33475
LOC652694	-1.8159	9.41218	-2.07996	0.0484186	0.9997	-4.27037	-0.696915	9.38131	-0.398537	0.699255	0.999068	-4.66464
LOC652815	0.485111	5.83252	2.3123	0.0296877	0.9997	-4.17977	-0.476936	6.32012	-1.2375	0.246315	0.999068	-4.56561
LOC653051	0.466034	4.28732	2.37577	0.0258738	0.9997	-4.15441	0.156039	4.72802	0.493499	0.633135	0.999068	-4.65777
LOC653111	0.362446	4.56506	2.00553	0.0563492	0.9997	-4.29851	0.334934	4.75742	2.2274	0.0520726	0.999068	-4.3973
LOC653321	0.479792	4.25241	2.16601	0.0405044	0.9997	-4.23726	-0.0491237	4.77288	-0.252218	0.806373	0.999068	-4.67251
LOC728264	0.403972	4.25357	2.35398	0.0271291	0.9997	-4.16314	-0.43161	4.40588	-1.12718	0.287985	0.999068	-4.58258
LOC728316	0.391168	4.35894	2.41478	0.0237589	0.9997	-4.13872	0.171719	4.38107	0.714864	0.492295	0.999068	-4.63678
LOC728411	-0.442832	6.35729	-1.75914	0.0913443	0.9997	-4.38785	0.269366	6.51844	0.593159	0.567257	0.999068	-4.64914
LOC729009	0.610483	9.95324	2.38822	0.0251808	0.9997	-4.14941	-0.207047	11.6402	-0.384092	0.709569	0.999068	-4.66557
LOC729296	0.337524	4.35986	2.14476	0.0423419	0.9997	-4.24549	-0.18325	4.67774	-0.927827	0.377012	0.999068	-4.61088
LOC730101	0.635339	6.10938	2.32395	0.0289507	0.9997	-4.17513	0.402625	5.65345	1.87353	0.0927966	0.999068	-4.45812
LOC730479	0.276586	4.24944	2.34455	0.0276896	0.9997	-4.16691	-0.0747088	4.8082	-0.4883	0.636675	0.999068	-4.65818
LRRC59	0.47948	5.3175	2.24855	0.0340289	0.9997	-4.205	-0.217998	5.80231	-0.852093	0.415623	0.999068	-4.62066
MAGEA12	0.767512	4.75379	2.43682	0.0226359	0.9997	-4.12982	-0.287999	4.40451	-1.33057	0.215118	0.999068	-4.55071
MAP1LC3B2	0.461102	4.82101	1.42958	0.165772	0.9997	-4.49591	0.612265	5.10882	2.88068	0.017621	0.999068	-4.2939
MCHR1	0.383267	4.53954	2.42059	0.0234579	0.9997	-4.13638	0.0854812	4.89679	0.336989	0.743626	0.999068	-4.66837
MGC16169	-0.359795	7.38769	-2.55412	0.0174411	0.9997	-4.0821	-0.162907	7.19954	-0.564923	0.58553	0.999068	-4.65172
MGC29506	-1.22896	7.76189	-2.05863	0.0505822	0.9997	-4.27848	-0.263586	8.05121	-0.223028	0.828349	0.999068	-4.67367
MGC3020	-0.324138	6.70086	-2.16308	0.0407533	0.9997	-4.2384	0.369349	7.34438	0.9161	0.382817	0.999068	-4.61243
MGC42367	-0.885659	6.88552	-2.02961	0.0536657	0.9997	-4.28946	0.940227	7.41092	1.76293	0.110752	0.999068	-4.47735
MIR217	0.412901	4.05915	2.4773	0.0206996	0.9997	-4.11342	0.210833	4.37864	0.620334	0.549976	0.999068	-4.64655
MIR301B	0.354899	4.05614	1.84237	0.0778541	0.9997	-4.35838	-0.0648417	4.72761	-0.218808	0.831539	0.999068	-4.67383
MIR33B	0.354403	4.42343	2.14486	0.0423331	0.9997	-4.24545	-0.482501	5.02165	-1.90087	0.0887971	0.999068	-4.45337
MIR519B	0.516955	3.93636	2.39075	0.0250418	0.9997	-4.14839	-0.00191778	4.3812	-0.00709807	0.994487	0.999767	-4.67785
MIR523	0.333841	4.08851	2.2966	0.0307069	0.9997	-4.186	0.104681	4.1009	0.465597	0.652245	0.999068	-4.65993
MIR638	0.482655	4.62098	2.48173	0.0204975	0.9997	-4.11162	0.227685	5.04093	0.790661	0.448887	0.999068	-4.62814
MND1	0.296982	6.25126	1.7594	0.0912989	0.9997	-4.38775	0.338338	6.47048	1.02687	0.330517	0.999068	-4.59724
MRAP2	0.735425	5.71809	2.28977	0.0311601	0.9997	-4.18871	-0.000222112	5.10437	-0.000532504	0.999586	0.999847	-4.67785
MRPL47	0.476006	6.73336	2.18791	0.0386855	0.9997	-4.22875	-0.0769784	7.24281	-0.130288	0.899121	0.999068	-4.67642
MT1G	-1.16716	8.56095	-2.26648	0.0327526	0.9997	-4.19793	1.19194	9.37926	1.39939	0.194243	0.999068	-4.53942
MTCH1	0.300192	11.6111	2.41772	0.0236062	0.9997	-4.13753	0.0843295	12.1735	0.417532	0.68579	0.999068	-4.66338
NCCRP1	-1.14541	8.50929	-1.57825	0.127647	0.9997	-4.44899	0.328989	8.56373	0.286451	0.780829	0.999068	-4.67098
NDRG2	-0.755171	8.01179	-2.44541	0.0222116	0.9997	-4.12635	-0.341563	8.17714	-0.494626	0.63237	0.999068	-4.65768
NKX2-6	-0.433617	4.27572	-1.76291	0.0906919	0.9997	-4.38653	0.192099	4.67582	0.957511	0.362603	0.999068	-4.60689
NME1-NME2	0.405093	9.52702	1.96199	0.0615038	0.9997	-4.31474	-0.255389	9.2615	-0.968505	0.35737	0.999068	-4.60539
NMNAT1	-0.31689	5.52865	-1.82728	0.080164	0.9997	-4.36378	-0.27841	5.76552	-1.40197	0.193496	0.999068	-4.539
NOXA1	-0.648883	6.345	-2.0985	0.0466047	0.9997	-4.26328	0.0770655	6.20149	0.182295	0.859274	0.999068	-4.67505
NPM2	0.405276	4.52862	1.8217	0.0810335	0.9997	-4.36577	-0.0725969	4.23635	-0.209267	0.838764	0.999068	-4.67417
NRSN1	-0.34886	3.75642	-2.09711	0.046739	0.9997	-4.26382	-0.0800693	4.33341	-0.395045	0.701742	0.999068	-4.66487
NUCB2	-0.424716	8.13596	-2.34734	0.0275225	0.9997	-4.16579	0.35806	9.20261	0.755338	0.468794	0.999068	-4.63225
OCLM	0.327673	4.14133	2.19479	0.0381298	0.9997	-4.22607	-0.101802	3.97411	-0.31441	0.760168	0.999068	-4.66958
OR10R2	0.391543	3.74827	2.46369	0.0213327	0.9997	-4.11894	-0.784065	3.81446	-1.75062	0.112939	0.999068	-4.47949
OR2A12	0.333293	3.82951	2.04158	0.0523745	0.9997	-4.28494	-0.0571513	4.12834	-0.217821	0.832286	0.999068	-4.67386
OR52H1	0.384792	3.98585	2.37765	0.0257682	0.9997	-4.15366	0.117855	4.30301	0.461797	0.654868	0.999068	-4.66021
PADI3	-1.52427	7.26718	-2.18105	0.0392471	0.9997	-4.23142	-1.37322	7.20853	-1.05716	0.317197	0.999068	-4.5929
PCDHB13	-0.418172	4.65801	-2.60622	0.01551	0.9997	-4.06073	0.0343665	4.71944	0.0912987	0.929197	0.999068	-4.67715
PEX14	-0.443816	6.7134	-2.18182	0.0391839	0.9997	-4.23112	-0.568847	7.52698	-2.55001	0.0304999	0.999068	-4.34437
PLA2G1B	0.298951	4.10494	2.18026	0.0393124	0.9997	-4.23173	0.00998817	4.44614	0.0414943	0.967781	0.999767	-4.67771
PLCE1	0.500385	5.42289	2.22299	0.0359261	0.9997	-4.21504	-0.321988	5.68372	-0.700408	0.500864	0.999068	-4.63834
PLEKHJ1	0.47785	6.09877	2.17442	0.0397966	0.9997	-4.234	0.177351	6.10248	0.72855	0.484266	0.999068	-4.63527
POLE4	0.352115	10.6342	2.06988	0.0494305	0.9997	-4.27421	-0.657983	11.0511	-2.65561	0.0255909	0.999068	-4.32779
POLR2H	0.400023	11.2963	2.22072	0.0360984	0.9997	-4.21593	0.112393	11.3828	0.323499	0.753493	0.999068	-4.6691
POU3F1	-0.471887	4.84614	-2.16812	0.0403254	0.9997	-4.23644	-1.35932	6.10371	-1.62466	0.137682	0.999068	-4.50128
PPAPDC2	-0.448406	6.79963	-2.45756	0.0216237	0.9997	-4.12143	-0.194991	7.11427	-0.570157	0.582119	0.999068	-4.65125
PRIC285	-0.72736	9.69444	-2.24756	0.0341006	0.9997	-4.20539	-1.01959	9.58751	-3.57347	0.00570982	0.999068	-4.20272
PRKCQ	-0.835591	5.99208	-2.45776	0.0216144	0.9997	-4.12135	-0.181289	6.85122	-0.334088	0.745744	0.999068	-4.66853
PRRG4	-0.466868	8.47385	-2.54517	0.0177944	0.9997	-4.08576	-0.112142	8.55195	-0.455504	0.659224	0.999068	-4.66068
RBKS	-0.601043	6.50862	-2.34315	0.0277739	0.9997	-4.16747	0.245544	6.67265	0.796756	0.44551	0.999068	-4.62742
RCN2	0.394468	6.71793	2.07701	0.0487127	0.9997	-4.27149	0.168727	7.03558	0.382505	0.710705	0.999068	-4.66567
RERE	-0.358649	6.67536	-2.5857	0.0162455	0.9997	-4.06916	-0.0375529	7.06631	-0.122611	0.905031	0.999068	-4.67658
RNASEH2B	0.523334	6.77373	2.54593	0.017764	0.9997	-4.08545	0.07892	8.29433	0.247537	0.809886	0.999068	-4.67271
RND2	0.476716	5.61335	1.68557	0.104886	0.9997	-4.41321	0.0325062	5.51851	0.132902	0.89711	0.999068	-4.67636
RPGRIP1	0.356896	3.94128	2.45105	0.021937	0.9997	-4.12406	0.0343514	4.13086	0.130381	0.899049	0.999068	-4.67642
RSPH9	0.366765	4.47851	2.06384	0.0500462	0.9997	-4.2765	0.277199	4.88249	1.17001	0.271186	0.999068	-4.57609
SAMD12	0.425567	3.90685	2.48964	0.0201407	0.9997	-4.1084	-0.242587	3.93054	-0.851756	0.415801	0.999068	-4.6207
SCLY	0.283847	5.91753	2.32378	0.0289616	0.9997	-4.1752	0.731457	5.93234	1.88805	0.0906527	0.999068	-4.4556
SCN1B	0.308136	4.34425	2.31697	0.0293898	0.9997	-4.17791	-0.18569	4.86085	-0.807365	0.439671	0.999068	-4.62615
SDSL	-0.615135	6.85905	-1.90995	0.0682056	0.9997	-4.33391	0.228252	6.83314	0.532733	0.606745	0.999068	-4.65454
SEPX1	-0.440765	10.1217	-2.23576	0.0349665	0.9997	-4.21003	-0.134867	10.4016	-0.35745	0.728755	0.999068	-4.6672
SERPINI2	-0.591091	4.14864	-2.36716	0.0263636	0.9997	-4.15787	0.446883	4.18095	1.01066	0.337821	0.999068	-4.59954
SH3BGRL	-0.405746	7.27418	-2.22682	0.0356351	0.9997	-4.21354	0.0993901	8.09802	0.361944	0.725504	0.999068	-4.66693
SHD	-0.41172	3.70402	-2.4169	0.0236488	0.9997	-4.13787	0.455203	4.31126	1.76007	0.111257	0.999068	-4.47785
SIK1	-0.620684	7.09617	-2.36693	0.0263766	0.9997	-4.15796	-1.01281	7.95641	-1.83481	0.0987499	0.999068	-4.46486
SLC11A1	0.501043	4.97853	2.15546	0.0414074	0.9997	-4.24135	0.135164	5.42918	0.246319	0.810801	0.999068	-4.67276
SLC25A36	0.511524	6.80874	2.14445	0.0423697	0.9997	-4.24561	0.20069	7.32856	0.574774	0.579119	0.999068	-4.65083
SLC4A1	0.304084	5.6873	2.34729	0.0275259	0.9997	-4.16582	0.156718	5.90945	0.621963	0.548949	0.999068	-4.64639
SLC4A11	0.761007	7.78485	2.29302	0.0309436	0.9997	-4.18742	0.0992105	7.61629	0.183401	0.858431	0.999068	-4.67502
SLFN13	-0.590676	5.71097	-2.27719	0.0320117	0.9997	-4.1937	0.144716	5.67944	0.500847	0.62815	0.999068	-4.65718
SMCR7L	0.370477	8.25748	2.37278	0.0260432	0.9997	-4.15561	0.18569	8.35275	0.59197	0.568019	0.999068	-4.64925
SNORD17	0.515307	5.91628	1.43274	0.164876	0.9997	-4.49495	-0.247747	5.84475	-0.465416	0.652369	0.999068	-4.65994
SNORD57	0.394893	5.50723	2.08879	0.047547	0.9997	-4.267	0.211274	6.134	0.513218	0.619801	0.999068	-4.65617
SNORD93	0.386529	3.89963	2.18367	0.0390318	0.9997	-4.2304	-0.10347	4.50214	-0.428249	0.678244	0.999068	-4.66264
SORL1	0.702308	7.89005	2.38339	0.0254474	0.9997	-4.15135	0.551528	8.55349	1.78197	0.107449	0.999068	-4.47404
SPG21	0.269692	5.65027	2.69061	0.0128013	0.9997	-4.02595	-0.216129	5.63027	-1.29867	0.225417	0.999068	-4.55587
SPINK4	-0.347538	3.61514	-2.28573	0.0314312	0.9997	-4.19031	-0.0107683	3.8553	-0.0397212	0.969157	0.999767	-4.67772
SPOCK3	0.392941	4.0538	2.29496	0.0308153	0.9997	-4.18666	0.228588	4.44575	0.992398	0.346188	0.999068	-4.60209
SRRM4	-0.479917	3.61805	-2.08473	0.0479459	0.9997	-4.26855	-0.170931	4.23431	-0.558922	0.589455	0.999068	-4.65226
SSBP3	-0.568668	6.15031	-2.21761	0.0363374	0.9997	-4.21715	-0.483454	7.57002	-1.68859	0.124567	0.999068	-4.49025
SWAP70	0.348474	8.81468	2.12781	0.0438617	0.9997	-4.25203	-0.116374	9.65053	-0.353489	0.731624	0.999068	-4.66743
SYT8	-0.72413	4.78297	-2.12134	0.0444545	0.9997	-4.25452	-0.525783	4.83255	-0.892438	0.394724	0.999068	-4.61552
TALDO1	0.275737	8.50026	1.53291	0.138423	0.9997	-4.46364	0.0102095	8.50347	0.0428111	0.96676	0.999767	-4.6777
TARBP1	0.464775	7.95945	2.32968	0.0285953	0.9997	-4.17285	-0.190944	7.83283	-0.682006	0.511906	0.999068	-4.6403
THAP9	0.408661	4.00201	1.92814	0.0657934	0.9997	-4.32724	-0.596119	4.49056	-2.65424	0.0256491	0.999068	-4.32801
TMEM166	0.863413	6.38304	2.24171	0.0345272	0.9997	-4.20769	-1.93156	7.96719	-2.21206	0.0534082	0.999068	-4.39989
TMEM206	0.409416	7.48837	2.1562	0.0413432	0.9997	-4.24106	-0.00985223	7.91033	-0.0287972	0.977637	0.999767	-4.67778
TOX4	-0.270844	6.85285	-2.40367	0.0243444	0.9997	-4.1432	-0.0417376	7.67386	-0.142053	0.890077	0.999068	-4.67615
TRIM62	-0.40642	5.15568	-2.33264	0.0284126	0.9997	-4.17167	-0.121976	5.44761	-0.555737	0.591543	0.999068	-4.65254
TRMT2A	0.329674	4.68764	2.22211	0.035993	0.9997	-4.21539	0.270863	4.8555	1.62867	0.136825	0.999068	-4.5006
TSKS	-0.66982	4.03741	-1.9401	0.0642489	0.9997	-4.32284	-0.0556299	4.74348	-0.115348	0.910628	0.999068	-4.67673
TSPAN7	1.11065	7.88195	2.08035	0.0483797	0.9997	-4.27022	1.10349	8.62125	1.86601	0.093927	0.999068	-4.45943
TTC16	0.400222	4.51843	2.38052	0.0256074	0.9997	-4.1525	-0.0744255	4.6883	-0.225588	0.826415	0.999068	-4.67358
TUBAL3	0.571609	5.07905	2.32953	0.0286044	0.9997	-4.17291	-0.781153	5.0612	-1.70163	0.122035	0.999068	-4.48799
UBE3B	-0.371053	7.44678	-2.36337	0.0265815	0.9997	-4.15938	0.175449	8.11773	0.816212	0.434841	0.999068	-4.62508
UCA1	0.344033	5.58191	2.49917	0.0197187	0.9997	-4.10453	0.0833418	5.95645	0.449838	0.663157	0.999068	-4.6611
UQCRFS1	0.316728	11.2044	2.07023	0.0493948	0.9997	-4.27407	0.230168	11.4642	0.861391	0.41074	0.999068	-4.61949
VIPR2	0.440305	4.30597	2.49957	0.0197009	0.9997	-4.10436	0.153681	4.79002	0.651902	0.530287	0.999068	-4.64341
YIPF1	-0.495677	8.90487	-2.34621	0.0275904	0.9997	-4.16625	-0.0675911	9.2565	-0.201412	0.844725	0.999068	-4.67444
ZBTB38	0.293435	5.29715	1.72918	0.0966679	0.9997	-4.39826	-0.0231948	5.48093	-0.0971714	0.924658	0.999068	-4.67706
ZFP3	-0.328823	7.4109	-2.25226	0.0337611	0.9997	-4.20354	-0.00185124	8.17786	-0.00811156	0.9937	0.999767	-4.67785
ZFP36	-0.329215	8.61278	-1.99753	0.0572657	0.9997	-4.3015	-0.271548	9.58644	-0.89986	0.390961	0.999068	-4.61456
ZNF239	0.457782	5.71595	2.10188	0.0462805	0.9997	-4.26199	-0.295283	6.04634	-1.39657	0.195063	0.999068	-4.53989
ZNF286C	0.433247	5.85558	1.91462	0.067578	0.9997	-4.33219	-0.192747	6.23412	-0.736799	0.479468	0.999068	-4.63435
ZNF426	-0.564218	7.256	-2.34001	0.0279633	0.9997	-4.16873	0.262585	7.24735	0.811831	0.437229	0.999068	-4.62561
ZNF615	-0.704915	6.52767	-2.36938	0.0262365	0.9997	-4.15697	-0.140805	6.31892	-0.42659	0.67941	0.999068	-4.66275
ZNF699	0.344721	4.6901	2.40812	0.0241083	0.9997	-4.1414	-0.105451	5.29723	-0.469637	0.649461	0.999068	-4.65962
